# Supplementary material for: Synergistic interaction between wheat streak mosaic virus and Triticum mosaic virus modulates wheat transcriptome to favor disease severity
Source: Front Plant Sci. 2025 Jan 8;15:1504482. doi: 10.3389/fpls.2024.1504482 (PMC11750876; doi:10.3389/fpls.2024.1504482)
Supplement: Supplementary file 1 [file Table1.xlsx]

## Sheet: Fig 3
WGCNA Module Assignments							Interpro Domain Enrichment of WGCNA Modules (*values are FDR Corrected p-values)																					KEGG Pathway Enrichment in WGCNA Modules (* values are FDR Corrected p-values)
Gene ID	Module		Module	#Genes			Domain	Description	n	M1	M2	M3	M4	M5	M6	M7	M8	M9	M10	M11	smallest							Pathway	Description	M1	M2	M3	M4	M5	M6	M7	M8	M9	M10	M11	smallest
TraesCS1A02G002000	1		1	12585			IPR002885	Pentatricopeptide repeat	422	1	1	4.80234e-16	4.58515e-09	8.8264e-42	1	1	1	1	1	1	8.8264e-42		Module	# Significant Enrichments (FDR <.05)				map03010	Ribosome	1	1	0.0434296	0	1	1	1	1	1	1	1	0		Module	# Significant Enrichments (FDR <.05)
TraesCS1A02G002200	1		2	9020			IPR000504	RNA recognition motif domain	581	1	1	1	1.15462e-39	7.54721e-12	1	1	1	1	1	1	1.15462e-39		M1	215				map03050	Proteasome	1.13802e-55	1	1	1	1	1	1	1	1	1	1	1.13802e-55		M1	26
TraesCS1A02G002500	1		3	4429			IPR011332	Zinc-binding ribosomal protein	60	1	1	1	2.01967e-38	1	1	1	1	1	1	1	2.01967e-38		M2	101				map04141	Protein processing in endoplasmic reticulum	5.67322e-47	1	1	1	1	1	1	1	2.08811e-18	1	1	5.67322e-47		M2	23
TraesCS1A02G004200	1		4	3682			IPR023329	Chlorophyll a/b binding protein domain	133	1	2.48571e-37	1	1	1	1	1	1	1	1	1	2.48571e-37		M3	103				map00196	Photosynthesis - antenna proteins	1	1.93952e-45	1	1	1	1	1	1	1	1	1	1.93952e-45		M3	8
TraesCS1A02G005900	1		5	3425			IPR011990	Tetratricopeptide-like helical domain	839	1	1	1.42439e-10	3.72833e-06	4.85401e-35	1	1	1	1	1	1	4.85401e-35		M4	177				map00195	Photosynthesis	1	2.6569e-40	0.947998	1	1	1	1	1	1	1	1	2.6569e-40		M4	19
TraesCS1A02G006200	1		6	3341			IPR002068	Alpha crystallin/Hsp20 domain	75	1	1	1	1	1	1	1	1	3.21919e-34	1	1	3.21919e-34		M5	152				map03008	Ribosome biogenesis in eukaryotes	1	1	1	2.8895e-33	1.40645e-26	1	1	1	1	1	1	2.8895e-33		M5	10
TraesCS1A02G008500	1		7	1825			IPR022796	Chlorophyll A-B binding protein	111	1	5.48135e-33	1	1	1	1	0.966712	1	1	1	1	5.48135e-33		M6	73				map03040	Spliceosome	1	1	1	7.98797e-33	4.03075e-15	1	1	1	1	1	1	7.98797e-33		M6	7
TraesCS1A02G011600	1		8	1066			IPR012340	Nucleic acid-binding, OB-fold	244	1	1	0.000304964	1.03656e-30	0.012994	1	1	1	1	1	1	1.03656e-30		M7	93				map04144	Endocytosis	1.81916e-32	1	1	1	1	1	1	1	1	0.37978	1	1.81916e-32		M7	21
TraesCS1A02G015200	1		9	847			IPR001650	Helicase, C-terminal domain-like	289	1	1	2.44041e-05	0.0546311	2.38088e-30	1	1	1	0.533782	1	1	2.38088e-30		M8	82				map00510	N-Glycan biosynthesis	3.41163e-23	1	1	1	1	1	1	1	1	1	1	3.41163e-23		M8	11
TraesCS1A02G015300	1		10	620			IPR014001	Helicase superfamily 1/2, ATP-binding domain	295	1	1	1.22239e-05	0.0739508	1.1469e-29	1	1	1	0.575951	1	1	1.1469e-29		M9	69				map00970	Aminoacyl-tRNA biosynthesis	1	1	1.26349e-20	1.67602e-10	2.93281e-05	1	1	0.231814	1	1	1	1.26349e-20		M9	2
TraesCS1A02G015400	1		11	343			IPR011545	DEAD/DEAH box helicase domain	202	1	1	0.0194126	0.000558317	1.69332e-29	1	1	1	1	1	1	1.69332e-29		M10	13				map00062	Fatty acid elongation	1	1	1	1	1	0.296649	1	1	1	1	1.14158e-19	1.14158e-19		M10	1
TraesCS1A02G015900	1						IPR008991	Translation protein SH3-like domain	69	1	1	0.776619	1.82452e-29	1	1	1	1	1	1	1	1.82452e-29		M11	58				map03013	Nucleocytoplasmic transport	1	1	0.615131	3.64906e-16	1.0854e-18	1	1	1	1	1	1	1.0854e-18		M11	12
TraesCS1A02G018400	1						IPR008978	HSP20-like chaperone	104	1	1	1	1	1	1	1	1	1.07077e-28	1	1	1.07077e-28							map03018	RNA degradation	1	1	1	7.02966e-17	0.000316084	1	1	1	1	1	1	7.02966e-17
TraesCS1A02G018600	1						IPR001353	Proteasome, subunit alpha/beta	61	4.4625e-27	1	1	1	1	1	1	1	1	1	1	4.4625e-27							map00190	Oxidative phosphorylation	2.63939e-16	1	1	1	1	1	0.0204521	1	1	1	1	2.63939e-16
TraesCS1A02G019000	1						IPR009000	Translation protein, beta-barrel domain	128	1	1	0.151012	5.91496e-27	8.19722e-06	1	1	1	1	1	1	5.91496e-27							map00513	Various types of N-glycan biosynthesis	2.63939e-16	1	1	1	1	1	1	1	1	1	1	2.63939e-16
TraesCS1A02G020500	1						IPR011989	Armadillo-like helical	644	1	1	0.231799	1	2.36118e-26	1	0.462554	1	1	1	1	2.36118e-26							map00630	Glyoxylate and dicarboxylate metabolism	1	1.43167e-15	1	1	1	1	0.805998	1	1	1	1	1.43167e-15
TraesCS1A02G021400	1						IPR016024	Armadillo-type fold	670	1	1	0.0557849	1	1.4349e-25	1	0.379128	1	1	1	1	1.4349e-25							map04130	SNARE interactions in vesicular transport	1.39682e-14	1	1	1	1	1	1	1	1	1	1	1.39682e-14
TraesCS1A02G024500	1						IPR008271	Serine/threonine-protein kinase, active site	1715	1	0.000691323	1	1	1	0.00409939	0.210726	0.000841498	1.68656e-25	1	1	1.68656e-25							map01200	Carbon metabolism	1	3.4216e-13	1	1	1	1	0.130913	1	1	1	1	3.4216e-13
TraesCS1A02G024600	1						IPR017441	Protein kinase, ATP binding site	1535	1	0.0439229	1	1	1	0.0173279	0.214152	0.000505544	2.47732e-24	1	1	2.47732e-24							map00710	Carbon fixation by Calvin cycle	1	2.08985e-12	1	1	1	1	0.468956	1	1	1	1	2.08985e-12
TraesCS1A02G026400	1						IPR020568	Ribosomal protein S5 domain 2-type fold	156	1	1	0.99082	1.95155e-21	0.0034545	1	1	1	1	1	1	1.95155e-21							map00941	Flavonoid biosynthesis	1	1	1	1	1	0.000125252	1	0.958431	1	1	4.411e-12	4.411e-12
TraesCS1A02G028600	1						IPR000726	Glycoside hydrolase, family 19, catalytic	39	1	1	1	1	1	1	0.613445	7.46e-21	1	1	1	7.46e-21							map00563	Glycosylphosphatidylinositol (GPI)-anchor biosynthesis	7.03075e-11	1	1	1	1	1	1	1	1	1	1	7.03075e-11
TraesCS1A02G030600	1						IPR023346	Lysozyme-like domain	39	1	1	1	1	1	1	0.613445	7.46e-21	1	1	1	7.46e-21							map04142	Lysosome	1.17984e-10	1	1	1	1	1	9.00912e-06	1	1	1	1	1.17984e-10
TraesCS1A02G033100	1						IPR016283	Glycoside hydrolase, family 19	34	1	1	1	1	1	1	1	7.46e-21	1	1	1	7.46e-21							map03020	RNA polymerase	0.684976	1	1	2.03247e-10	0.0341686	1	1	1	1	1	1	2.03247e-10
TraesCS1A02G033200	1						IPR014014	RNA helicase, DEAD-box type, Q motif	124	1	1	0.87928	1.71775e-06	2.94457e-20	1	1	1	1	1	1	2.94457e-20							map00860	Porphyrin metabolism	1	0.643259	4.27587e-10	1	0.502368	1	1	1	1	1	1	4.27587e-10
TraesCS1A02G033300	1						IPR014722	Ribosomal protein L2 domain 2	58	1	1	1	3.35855e-20	0.966031	1	1	1	1	1	1	3.35855e-20							map04075	Plant hormone signal transduction	1	4.47069e-08	1	1	1	5.15071e-09	0.968801	1	0.849934	1	1	5.15071e-09
TraesCS1A02G033800	1						IPR002194	Chaperonin TCP-1, conserved site	32	1	1	1	3.99787e-20	1	1	1	1	1	1	1	3.99787e-20							map03030	DNA replication	1	1	1	3.8017e-08	0.0928895	1	1	1	1	1	1	3.8017e-08
TraesCS1A02G035100	1						IPR017998	Chaperone tailless complex polypeptide 1 (TCP-1)	32	1	1	1	3.99787e-20	1	1	1	1	1	1	1	3.99787e-20							map05100	Bacterial invasion of epithelial cells	4.44075e-08	1	1	1	1	1	1	1	1	1	1	4.44075e-08
TraesCS1A02G035800	1						IPR027413	GroEL-like equatorial domain	58	1	1	1	3.58612e-19	1	1	1	1	1	1	1	3.58612e-19							map00906	Carotenoid biosynthesis	1	4.47069e-08	0.109548	1	1	0.0442247	1	1	1	1	1	4.47069e-08
TraesCS1A02G043600	1						IPR001247	Exoribonuclease, phosphorolytic domain 1	29	1	1	1	5.14507e-19	1	1	1	1	1	1	1	5.14507e-19							map04145	Phagosome	6.38167e-08	1	1	1	1	1	0.853416	1	1	1	0.134992	6.38167e-08
TraesCS1A02G044200	1						IPR015847	Exoribonuclease, phosphorolytic domain 2	29	1	1	1	5.14507e-19	1	1	1	1	1	1	1	5.14507e-19							map03060	Protein export	7.41834e-08	1	0.336271	1	1	1	1	1	0.849934	1	1	7.41834e-08
TraesCS1A02G045400	1						IPR027408	PNPase/RNase PH domain	29	1	1	1	5.14507e-19	1	1	1	1	1	1	1	5.14507e-19							map03015	mRNA surveillance pathway	1	1	0.192072	1.04749e-07	0.0226455	1	1	1	1	1	1	1.04749e-07
TraesCS1A02G046600	1						IPR011012	Longin-like domain	82	5.94795e-19	1	1	1	1	1	1	1	1	1	1	5.94795e-19							map03420	Nucleotide excision repair	0.000630867	1	1	1.71552e-07	0.747298	1	1	1	1	1	1	1.71552e-07
TraesCS1A02G047000	1						IPR001163	Sm domain, eukaryotic/archaea-type	55	0.72297	1	1	4.96388e-18	1	1	1	1	1	1	1	4.96388e-18							map00920	Sulfur metabolism	1	3.48827e-07	0.525265	1	1	0.710277	1	1	1	1	1	3.48827e-07
TraesCS1A02G047200	1						IPR009001	Translation elongation factor EF1A/initiation factor IF2gamma, C-terminal	36	1	1	1	4.96388e-18	1	1	1	1	1	1	1	4.96388e-18							map00300	Lysine biosynthesis	1	1	0.239509	1.1272e-06	1	1	1	0.455042	1	1	1	1.1272e-06
TraesCS1A02G047500	1						IPR004038	Ribosomal protein eL8/eL30/eS12/Gadd45	26	1	1	1	7.45556e-18	1	1	1	1	1	1	1	7.45556e-18							map03272	Virion - Hepatitis viruses	1.88911e-06	1	1	1	1	1	1	1	1	0.37978	1	1.88911e-06
TraesCS1A02G048100	1						IPR012392	Very-long-chain 3-ketoacyl-CoA synthase	28	1	1	1	1	1	1	1	1	1	1	1.94409e-17	1.94409e-17							map00592	alpha-Linolenic acid metabolism	0.362682	1	1	1	1	1	0.00222266	1.96211e-06	1	1	1	1.96211e-06
TraesCS1A02G048700	1						IPR013601	FAE1/Type III polyketide synthase-like protein	28	1	1	1	1	1	1	1	1	1	1	1.94409e-17	1.94409e-17							map00480	Glutathione metabolism	1	1	0.90599	1	1	1	0.673598	1.96211e-06	1	1	1	1.96211e-06
TraesCS1A02G049700	1						IPR004160	Translation elongation factor EFTu/EF1A, C-terminal	30	1	1	1	6.44587e-17	1	1	1	1	1	1	1	6.44587e-17							map01250	Biosynthesis of nucleotide sugars	1.18071e-05	1	1	1	1	1	0.661363	1	1	0.755545	1	1.18071e-05
TraesCS1A02G051500	1						IPR016039	Thiolase-like	83	1	1	1	1	1	1	1	1	1	1	1.86607e-16	1.86607e-16							map00940	Phenylpropanoid biosynthesis	0.0175826	1	1	1	1	0.597279	0.00765917	1.64087e-05	1	0.755545	0.00213318	1.64087e-05
TraesCS1A02G051700	1						IPR000490	Glycoside hydrolase family 17	96	1	1	1	1	1	1	0.238889	7.31075e-16	1	1	1	7.31075e-16							map04626	Plant-pathogen interaction	0.000243402	1	1	1	1	1	0.805998	1	5.74951e-05	1	2.64255e-05	2.64255e-05
TraesCS1A02G051900	1						IPR032675	Leucine-rich repeat domain, L domain-like	1450	1	0.196898	0.799061	1	0.00981959	1	0.000876786	1	1.178e-15	1	1	1.178e-15							map00290	Valine, leucine and isoleucine biosynthesis	1	1	0.00502468	1	1	1	1	2.65999e-05	1	1	1	2.65999e-05
TraesCS1A02G056600	1						IPR007109	Brix domain	20	1	1	1	1.68318e-15	1	1	1	1	1	1	1	1.68318e-15							map04712	Circadian rhythm - plant	1	3.48513e-05	0.869964	1	1	0.000125252	1	1	1	1	0.0766002	3.48513e-05
TraesCS1A02G059100	1						IPR004539	Translation elongation factor EF1A, eukaryotic/archaeal	18	1	1	1	1.87382e-15	1	1	1	1	1	1	1	1.87382e-15							map03430	Mismatch repair	1	1	0.525265	3.83743e-05	0.110197	1	1	1	1	1	1	3.83743e-05
TraesCS1A02G059200	1						IPR031157	Tr-type G domain, conserved site	57	1	1	0.478946	2.56478e-15	0.0268235	1	1	1	1	1	1	2.56478e-15							map00073	Cutin, suberine and wax biosynthesis	0.199781	1	1	1	1	1	4.15195e-05	1	1	1	0.000469648	4.15195e-05
TraesCS1A02G060100	1						IPR013747	Beta-ketoacyl-[acyl-carrier-protein] synthase III, C-terminal	30	1	1	1	1	1	1	1	1	1	1	2.76593e-15	2.76593e-15							map00051	Fructose and mannose metabolism	0.684976	5.57067e-05	1	1	1	1	1	0.809619	1	1	1	5.57067e-05
TraesCS1A02G063500	1						IPR015943	WD40/YVTN repeat-like-containing domain	626	1	1	1	5.66266e-15	5.30778e-11	1	1	1	1	1	1	5.66266e-15							map00010	Glycolysis / Gluconeogenesis	1	6.04668e-05	1	1	1	1	1	1	1	1	0.833048	6.04668e-05
TraesCS1A02G064000	1						IPR000894	Ribulose bisphosphate carboxylase small subunit, domain	25	1	1.07759e-14	1	1	1	1	1	1	1	1	1	1.07759e-14							map00030	Pentose phosphate pathway	1	0.000102839	0.525265	1	1	1	0.710175	1	1	1	1	0.000102839
TraesCS1A02G065300	1						IPR024681	Ribulose bisphosphate carboxylase, small subunit	25	1	1.07759e-14	1	1	1	1	1	1	1	1	1	1.07759e-14							map00071	Fatty acid degradation	0.0113668	1	1	1	1	1	0.000127703	1	1	1	0.319819	0.000127703
TraesCS1A02G066300	1						IPR001002	Chitin-binding, type 1	19	1	1	1	1	1	1	0.919192	1.34287e-14	1	1	1	1.34287e-14							map00240	Pyrimidine metabolism	1	1	1	0.000131069	1	1	0.52837	0.661075	0.792802	1	1	0.000131069
TraesCS1A02G068400	1						IPR018371	Chitin-binding, type 1, conserved site	19	1	1	1	1	1	1	0.919192	1.34287e-14	1	1	1	1.34287e-14							map03082	ATP-dependent chromatin remodeling	1	1	0.336271	0.000131069	0.00241982	1	0.968801	1	1	1	1	0.000131069
TraesCS1A02G069300	1						IPR012678	Ribosomal protein L23/L15e core domain	17	1	1	1	1.73752e-14	1	1	1	1	1	1	1	1.73752e-14							map00562	Inositol phosphate metabolism	1	0.729098	0.000146443	1	1	0.588209	0.00176561	1	1	1	1	0.000146443
TraesCS1A02G069400	1						IPR029063	S-adenosyl-L-methionine-dependent methyltransferase	480	1	1	0.208174	3.648e-14	1.96095e-09	1	1	1	1	1	1	3.648e-14							map01240	Biosynthesis of cofactors	1	0.00106043	0.000146443	1	0.677462	1	1	1	1	1	1	0.000146443
TraesCS1A02G069600	1						IPR010920	LSM domain	70	1	1	1	3.82904e-14	1	1	1	1	1	1	1	3.82904e-14							map01230	Biosynthesis of amino acids	1	0.0728899	0.00113788	1	1	1	1	0.000162689	1	1	1	0.000162689
TraesCS1A02G070600	1						IPR024680	Ribulose-1,5-bisphosphate carboxylase small subunit, N-terminal	24	1	3.99182e-14	1	1	1	1	1	1	1	1	1	3.99182e-14							map00670	One carbon pool by folate	1	0.000211211	1	0.116139	1	1	1	1	1	1	1	0.000211211
TraesCS1A02G072200	1						IPR000727	Target SNARE coiled-coil homology domain	49	4.35878e-14	1	1	1	1	1	1	1	1	1	1	4.35878e-14							map03410	Base excision repair	1	1	0.525265	0.000241297	0.0259918	1	1	1	1	1	1	0.000241297
TraesCS1A02G073400	1						IPR002423	Chaperonin Cpn60/GroEL/TCP-1 family	80	1	1	0.180891	6.47268e-14	1	1	1	1	1	1	1	6.47268e-14							map03440	Homologous recombination	1	1	0.525265	0.000241297	0.866949	1	1	1	1	1	1	0.000241297
TraesCS1A02G076000	1						IPR004161	Translation elongation factor EFTu-like, domain 2	67	1	1	0.714751	6.47268e-14	0.00188802	1	1	1	1	1	1	6.47268e-14							map00260	Glycine, serine and threonine metabolism	1	0.000255858	0.525265	1	1	1	1	1	1	1	1	0.000255858
TraesCS1A02G076100	1						IPR027409	GroEL-like apical domain	80	1	1	0.180891	6.47268e-14	1	1	1	1	1	1	1	6.47268e-14							map00999	Biosynthesis of various plant secondary metabolites	1	0.135789	1	1	1	1	0.000452954	1	1	1	1	0.000452954
TraesCS1A02G076500	1						IPR009057	Homeobox domain-like	480	1	8.5549e-14	0.898936	1	1	7.74108e-05	0.814073	1	1	1	1	8.5549e-14							map00410	beta-Alanine metabolism	0.125638	1	1	1	1	1	0.000452954	1	1	1	1	0.000452954
TraesCS1A02G077500	1						IPR016050	Proteasome beta-type subunit, conserved site	30	8.95733e-14	1	1	1	1	1	1	1	1	1	1	8.95733e-14							map00520	Amino sugar and nucleotide sugar metabolism	0.000608994	1	1	1	1	1	0.0252534	0.000468362	1	0.909908	0.0220932	0.000468362
TraesCS1A02G079400	1						IPR023333	Proteasome B-type subunit	30	8.95733e-14	1	1	1	1	1	1	1	1	1	1	8.95733e-14							map04814	Motor proteins	1	1	0.947998	1	1	0.761029	0.505476	1	1	1	0.000469648	0.000469648
TraesCS1A02G079700	1						IPR029064	50S ribosomal protein L30e-like	41	1	1	1	1.06136e-13	0.00583331	1	1	1	1	1	1	1.06136e-13							map00565	Ether lipid metabolism	0.394913	1	1	1	1	1	0.000566981	1	1	1	1	0.000566981
TraesCS1A02G079900	1						IPR020472	G-protein beta WD-40 repeat	188	1	1	1	2.02164e-13	0.115116	1	1	1	1	1	1	2.02164e-13							map00280	Valine, leucine and isoleucine degradation	0.00192808	1	1	1	1	1	0.00075908	1	1	1	1	0.00075908
TraesCS1A02G082000	1						IPR026961	PGG domain	76	0.887402	1	1	1	1	1	1	0.0700363	2.29838e-13	1	1	2.29838e-13							map00950	Isoquinoline alkaloid biosynthesis	1	1	1	1	1	0.528481	0.000760663	0.758045	1	1	0.345286	0.000760663
TraesCS1A02G082200	1						IPR017986	WD40-repeat-containing domain	506	1	1	1	3.74656e-13	2.16436e-09	1	1	1	1	1	1	3.74656e-13							map01212	Fatty acid metabolism	0.254673	1	1	1	1	0.597279	0.00512447	1	1	1	0.00114106	0.00114106
TraesCS1A02G082500	1						IPR000795	Translational (tr)-type GTP-binding domain	85	1	1	0.424485	5.05335e-13	2.08951e-07	1	1	1	1	1	1	5.05335e-13							map03450	Non-homologous end-joining	1	1	1	0.00144386	0.0551248	1	1	1	1	1	1	0.00144386
TraesCS1A02G084500	1						IPR029071	Ubiquitin-related domain	220	5.79588e-13	1	1	1	1	1	1	1	1	0.512333	1	5.79588e-13							map00908	Zeatin biosynthesis	1	1	1	1	1	0.242839	1	0.00169488	1	1	1	0.00169488
TraesCS1A02G084900	1						IPR001971	Small ribosomal subunit protein uS11	13	1	1	1	1.12293e-12	1	1	1	1	1	1	1	1.12293e-12							map00660	C5-Branched dibasic acid metabolism	1	0.976793	0.558999	1	1	1	1	0.00169488	1	1	1	0.00169488
TraesCS1A02G085600	1						IPR023332	Proteasome alpha-type subunit	31	1.40482e-12	1	1	1	1	1	1	1	1	1	1	1.40482e-12							map00460	Cyanoamino acid metabolism	1	0.0308161	1	1	1	1	0.00194456	1	1	1	0.866457	0.00194456
TraesCS1A02G086100	1						IPR001680	WD40 repeat	489	1	1	1	1.74124e-12	8.19722e-06	1	1	1	1	1	1	1.74124e-12							map04120	Ubiquitin mediated proteolysis	0.0417009	1	1	1	1	0.238269	0.75515	1	1	0.00194943	1	0.00194943
TraesCS1A02G086900	1						IPR022764	Peptidase S54, rhomboid domain	49	2.90573e-12	1	1	1	1	1	1	1	1	1	1	2.90573e-12							map00380	Tryptophan metabolism	0.0543855	1	1	1	1	1	0.00199007	0.80685	1	1	1	0.00199007
TraesCS1A02G087100	1						IPR001806	Small GTPase	129	4.09002e-12	1	1	1	1	0.071817	1	1	1	0.940984	1	4.09002e-12							map00250	Alanine, aspartate and glutamate metabolism	1	0.483182	1	0.830437	1	1	0.00199007	1	1	1	0.454637	0.00199007
TraesCS1A02G088100	1						IPR000426	Proteasome alpha-subunit, N-terminal domain	29	1.01314e-11	1	1	1	1	1	1	1	1	1	1	1.01314e-11							map00500	Starch and sucrose metabolism	1	0.00220055	0.525265	1	1	1	0.0125107	1	1	0.909908	0.723475	0.00220055
TraesCS1A02G088300	1						IPR011331	Ribosomal protein L37ae/L37e	12	1	1	1	1.19995e-11	1	1	1	1	1	1	1	1.19995e-11							map00785	Lipoic acid metabolism	1	0.00220055	1	1	1	1	1	1	1	1	1	0.00220055
TraesCS1A02G089500	1						IPR000218	Large ribosomal subunit protein uL14	14	1	1	1	1.31983e-11	1	1	1	1	1	1	1	1.31983e-11							map04981	Folate transport and metabolism	1	0.00251621	1	1	1	1	1	1	1	1	0.773555	0.00251621
TraesCS1A02G089600	1						IPR019775	WD40 repeat, conserved site	286	1	1	1	1.65901e-11	0.00583331	1	1	1	1	1	1	1.65901e-11							map00760	Nicotinate and nicotinamide metabolism	1	0.00259542	1	1	1	0.132104	1	1	1	1	1	0.00259542
TraesCS1A02G089900	1						IPR020040	Large ribosomal subunit protein uL6, alpha-beta domain	19	1	1	0.606447	2.0681e-11	1	1	1	1	1	1	1	2.0681e-11							map00944	Flavone and flavonol biosynthesis	0.968885	1	1	1	1	0.0555131	1	1	1	1	0.00329004	0.00329004
TraesCS1A02G093000	1						IPR000270	PB1 domain	145	1	2.42106e-11	1	1	1	0.423784	1	1	1	1	1	2.42106e-11							map00600	Sphingolipid metabolism	0.00429241	1	1	1	1	1	1	1	1	1	1	0.00429241
TraesCS1A02G094000	1						IPR006073	GTP binding domain	88	1	1	0.0398755	7.95062e-06	2.71923e-11	1	1	1	1	1	1	2.71923e-11							map00910	Nitrogen metabolism	1	0.00454912	1	1	1	1	0.137445	1	1	1	0.0766002	0.00454912
TraesCS1A02G095500	1						IPR032867	DYW domain	73	1	0.956997	0.000822027	1	2.71923e-11	1	1	1	1	1	1	2.71923e-11							map00261	Monobactam biosynthesis	1	0.62913	0.239509	0.0049166	1	1	1	1	1	1	1	0.0049166
TraesCS1A02G095800	1						IPR005819	Linker histone H1/H5	15	1	1	1	1	1	1	0.748348	1	1	1	4.35676e-11	4.35676e-11							map04136	Autophagy - other	0.0065924	1	1	1	1	1	0.0719467	1	1	1	1	0.0065924
TraesCS1A02G097200	1						IPR021131	Large ribosomal subunit protein uL15/eL18	17	1	1	0.949116	4.37848e-11	1	1	1	1	1	1	1	4.37848e-11							map04016	MAPK signaling pathway - plant	0.324659	0.878707	1	1	1	1	0.00765917	1	0.849934	1	1	0.00765917
TraesCS1A02G097500	1						IPR002182	NB-ARC	540	1	1.85984e-08	0.00624982	1	0.883323	1	1	1	4.78799e-11	1	1	4.78799e-11							map00740	Riboflavin metabolism	1	1	0.00781782	1	1	1	0.968801	1	1	1	1	0.00781782
TraesCS1A02G097700	1						IPR004154	Anticodon-binding	40	1	1	0.384229	8.23946e-11	1	1	1	1	1	1	1	8.23946e-11							map00945	Stilbenoid, diarylheptanoid and gingerol biosynthesis	1	1	1	1	1	0.00799852	1	0.317203	1	0.755545	0.147788	0.00799852
TraesCS1A02G099300	1						IPR000552	Large ribosomal subunit protein eL42	11	1	1	1	1.05249e-10	1	1	1	1	1	1	1	1.05249e-10							map03022	Basal transcription factors	0.644592	1	1	0.0101037	0.32515	1	1	1	1	1	1	0.0101037
TraesCS1A02G099900	1						IPR001515	Large ribosomal subunit protein eL32	11	1	1	1	1.05249e-10	1	1	1	1	1	1	1	1.05249e-10							map04820	Cytoskeleton in muscle cells	0.0133208	1	1	1	1	1	1	1	1	1	1	0.0133208
TraesCS1A02G100100	1						IPR014726	Ribosomal protein L2, domain 3	11	1	1	1	1.05249e-10	1	1	1	1	1	1	1	1.05249e-10							map00061	Fatty acid biosynthesis	1	0.841838	0.8979	1	1	1	0.985716	1	1	1	0.0172025	0.0172025
TraesCS1A02G100200	1						IPR022669	Large ribosomal subunit protein uL2, C-terminal	11	1	1	1	1.05249e-10	1	1	1	1	1	1	1	1.05249e-10							map00340	Histidine metabolism	1	0.0175205	1	1	1	1	1	1	1	1	0.899839	0.0175205
TraesCS1A02G102800	1						IPR022671	Large ribosomal subunit protein uL2, conserved site	11	1	1	1	1.05249e-10	1	1	1	1	1	1	1	1.05249e-10							map00330	Arginine and proline metabolism	0.0175826	1	1	1	1	1	0.968801	1	1	0.864492	1	0.0175826
TraesCS1A02G103000	1						IPR019972	Large ribosomal subunit protein uL14, conserved site	13	1	1	1	1.05925e-10	1	1	1	1	1	1	1	1.05925e-10							map00440	Phosphonate and phosphinate metabolism	1	1	0.985118	1	1	0.0179928	1	1	1	1	1	0.0179928
TraesCS1A02G103900	1						IPR027534	Large ribosomal subunit protein P1/P2	13	1	1	1	1.05925e-10	1	1	1	1	1	1	1	1.05925e-10							map01210	2-Oxocarboxylic acid metabolism	0.629515	1	0.525265	1	1	1	0.509056	0.0211499	1	1	1	0.0211499
TraesCS1A02G104500	1						IPR001128	Cytochrome P450	386	1	0.875046	1	1	1	0.643813	0.000559097	1.14566e-10	1	0.272638	0.124453	1.14566e-10							map00960	Tropane, piperidine and pyridine alkaloid biosynthesis	1	0.642363	1	1	1	0.352736	0.24661	1	1	1	0.0220932	0.0220932
TraesCS1A02G105500	1						IPR033389	AUX/IAA domain	72	1	1.20862e-10	1	1	1	0.0206169	1	1	1	1	1	1.20862e-10							map02010	ABC transporters	1	0.85639	1	1	1	1	1	0.0228061	1	1	1	0.0228061
TraesCS1A02G105600	1						IPR004240	Nonaspanin (TM9SF)	32	2.18598e-10	1	1	1	1	1	1	1	1	1	1	2.18598e-10							map00591	Linoleic acid metabolism	1	1	1	0.899591	1	1	0.286194	0.0236846	1	1	0.879343	0.0236846
TraesCS1A02G105800	1						IPR005937	26S proteasome subunit P45	32	2.18598e-10	1	1	1	1	1	1	1	1	1	1	2.18598e-10							map00531	Glycosaminoglycan degradation	1	0.23912	1	1	1	1	1	1	1	1	0.0244213	0.0244213
TraesCS1A02G106000	1						IPR022775	AP complex, mu/sigma subunit	29	2.56863e-10	1	1	1	1	1	1	1	1	1	1	2.56863e-10							map00561	Glycerolipid metabolism	0.681295	0.78342	1	1	1	0.028298	0.98315	1	1	1	0.479921	0.028298
TraesCS1A02G106100	1						IPR004045	Glutathione S-transferase, N-terminal	155	0.194709	1	1	1	1	1	1	4.13805e-10	1	1	1	4.13805e-10							map03083	Polycomb repressive complex	1	1	1	0.287284	0.0353405	0.710277	1	1	1	0.755545	1	0.0353405
TraesCS1A02G107900	1						IPR023674	Ribosomal protein L1-like	22	1	1	1	5.41981e-10	0.257716	1	1	1	1	1	1	5.41981e-10							map00564	Glycerophospholipid metabolism	1	0.830895	0.864121	1	1	0.144448	0.0392274	1	1	1	0.405549	0.0392274
TraesCS1A02G109200	1						IPR028364	Ribosomal protein uL1/ribosomal biogenesis protein	22	1	1	1	5.41981e-10	0.257716	1	1	1	1	1	1	5.41981e-10							map03250	Viral life cycle - HIV-1	0.0439939	1	0.869964	1	0.677462	1	1	1	1	0.841601	1	0.0439939
TraesCS1A02G110000	1						IPR023673	Large ribosomal subunit protein uL1, conserved site	14	1	1	1	6.39515e-10	1	1	1	1	1	1	1	6.39515e-10							map00511	Other glycan degradation	1	0.0444292	0.724945	1	1	1	1	1	1	1	1	0.0444292
TraesCS1A02G110200	1						IPR010987	Glutathione S-transferase, C-terminal-like	159	0.213278	1	1	0.924596	1	1	1	6.46778e-10	1	1	1	6.46778e-10							map00590	Arachidonic acid metabolism	0.356633	1	1	1	1	1	0.0451971	1	1	1	1	0.0451971
TraesCS1A02G110300	1						IPR000589	Small ribosomal subunit protein uS15	12	1	1	1	9.91549e-10	1	1	1	1	1	1	1	9.91549e-10							map00130	Ubiquinone and other terpenoid-quinone biosynthesis	1	1	0.204212	1	1	0.0555131	0.131298	1	1	0.755545	0.267467	0.0555131
TraesCS1A02G111300	1						IPR002171	Large ribosomal subunit protein uL2	10	1	1	1	9.91549e-10	1	1	1	1	1	1	1	9.91549e-10							map00543	Exopolysaccharide biosynthesis	1	0.0557053	1	1	1	0.296649	1	1	1	1	1	0.0557053
TraesCS1A02G112000	1						IPR009068	S15/NS1, RNA-binding	12	1	1	1	9.91549e-10	1	1	1	1	1	1	1	9.91549e-10							map00750	Vitamin B6 metabolism	1	0.0574464	0.525265	0.843452	1	1	1	1	1	1	1	0.0574464
TraesCS1A02G112100	1						IPR022666	Large ribosomal subunit protein uL2, RNA-binding domain	10	1	1	1	9.91549e-10	1	1	1	1	1	1	1	9.91549e-10							map00040	Pentose and glucuronate interconversions	0.0722499	1	0.947998	1	1	1	1	1	1	0.755545	0.0766002	0.0722499
TraesCS1A02G112700	1						IPR005150	Cellulose synthase	55	0.916661	1	1	1	1	1	0.613445	9.99637e-10	1	1	4.25485e-05	9.99637e-10							map00350	Tyrosine metabolism	0.570373	1	1	1	1	0.762787	0.0799822	0.373387	1	1	0.0766002	0.0766002
TraesCS1A02G113700	1						IPR000424	Primosome PriB/single-strand DNA-binding	15	1	1	1	2.66584e-09	0.690676	1	1	1	1	1	1	2.66584e-09							map01040	Biosynthesis of unsaturated fatty acids	0.167881	1	1	1	1	0.147875	0.567436	1	1	1	0.0766002	0.0766002
TraesCS1A02G114400	1						IPR014721	Ribosomal protein S5 domain 2-type fold, subgroup	103	1	1	0.202139	4.58515e-09	0.000781126	1	1	1	1	1	1	4.58515e-09							map00620	Pyruvate metabolism	0.684976	0.898261	0.336271	1	1	1	1	1	1	1	0.0766002	0.0766002
TraesCS1A02G115700	1						IPR007770	Protein DMP	10	1	1	1	1	1	1	5.12009e-09	1	1	1	1	5.12009e-09							map00430	Taurine and hypotaurine metabolism	1	0.754629	0.0768118	1	1	1	0.240061	1	1	1	0.856328	0.0768118
TraesCS1A02G116200	1						IPR017853	Glycoside hydrolase superfamily	366	1	0.612357	1	1	1	1	5.12009e-09	0.000228195	1	0.583481	0.0322214	5.12009e-09							map00966	Glucosinolate biosynthesis	0.124826	1	0.83266	1	1	1	1	0.0849659	1	1	1	0.0849659
TraesCS1A02G116700	1						IPR006145	Pseudouridine synthase, RsuA/RluA-like	18	1	1	0.988876	1	5.38906e-09	1	1	1	1	1	1	5.38906e-09							map00100	Steroid biosynthesis	0.644592	1	1	1	1	0.333944	1	0.0907827	1	0.685861	1	0.0907827
TraesCS1A02G117400	1						IPR004864	Late embryogenesis abundant protein, LEA_2 subgroup	89	5.78179e-09	1	1	1	1	1	1	1	0.00100091	1	1	5.78179e-09							map04148	Efferocytosis	0.125638	1	1	1	1	0.0924084	1	1	0.58459	0.686965	1	0.0924084
TraesCS1A02G119100	1						IPR002213	UDP-glucuronosyl/UDP-glucosyltransferase	245	1	1	1	1	1	2.02325e-08	1	8.1919e-09	1	1	0.829188	8.1919e-09							map00902	Monoterpenoid biosynthesis	0.463536	1	1	1	1	1	1	0.661075	1	1	0.0942347	0.0942347
TraesCS1A02G119500	1						IPR001245	Serine-threonine/tyrosine-protein kinase, catalytic domain	638	1	0.206179	1	1	1	0.121812	0.546106	1	9.12045e-09	1	1	9.12045e-09							map00230	Purine metabolism	1	0.69672	1	0.101905	0.925142	1	1	1	1	1	1	0.101905
TraesCS1A02G119600	1						IPR016082	Large ribosomal subunit protein uL30-like, ferredoxin-like fold domain	11	1	1	1	9.32919e-09	1	1	1	1	1	1	1	9.32919e-09							map04070	Phosphatidylinositol signaling system	1	0.107309	0.192072	1	1	0.949221	1	1	0.44865	1	0.590344	0.107309
TraesCS1A02G120100	1						IPR004088	K Homology domain, type 1	84	1	1	1	9.77528e-09	3.84717e-05	1	1	1	1	1	1	9.77528e-09							map04620	Toll-like receptor signaling pathway	0.570373	0.85639	1	1	1	0.108165	1	1	0.153501	1	0.267467	0.108165
TraesCS1A02G121800	1						IPR006689	Small GTPase superfamily, ARF/SAR type	51	1.0653e-08	1	1	1	1	1	1	1	1	0.0220069	1	1.0653e-08							map00400	Phenylalanine, tyrosine and tryptophan biosynthesis	1	1	0.109548	1	1	1	1	0.692723	1	1	1	0.109548
TraesCS1A02G122700	1						IPR006843	Plastid lipid-associated protein/fibrillin conserved domain	29	1	1.21524e-08	1	1	1	1	1	1	1	1	1	1.21524e-08							map01232	Nucleotide metabolism	1	1	0.615131	0.112185	0.677462	1	0.969398	1	0.58459	1	1	0.112185
TraesCS1A02G123000	1						IPR007736	Caleosin-related	22	1	1	1	1	1	1	1.26052e-08	1	0.19296	1	1	1.26052e-08							map00640	Propanoate metabolism	0.11293	1	1	1	1	1	0.291241	1	1	1	0.479921	0.11293
TraesCS1A02G123100	1						IPR000626	Ubiquitin-like domain	164	1.32397e-08	1	1	0.542574	1	1	1	1	1	0.189724	0.75917	1.32397e-08							map00053	Ascorbate and aldarate metabolism	0.923605	0.135798	1	1	1	1	1	1	1	1	0.833048	0.135798
TraesCS1A02G124100	1						IPR025660	Cysteine peptidase, histidine active site	33	1	1	1	1	1	1	1.55505e-08	1	1	1	1	1.55505e-08							map00360	Phenylalanine metabolism	0.167881	1	1	1	1	0.597279	0.546363	0.84684	1	1	0.63366	0.167881
TraesCS1A02G124200	1						IPR001012	UBX domain	25	1.76442e-08	1	1	1	1	1	1	1	1	1	1	1.76442e-08							map00900	Terpenoid backbone biosynthesis	0.240102	0.976793	1	1	1	0.170779	1	1	1	1	1	0.170779
TraesCS1A02G124600	1						IPR002314	Aminoacyl-tRNA synthetase, class II (G/ P/ S/T)	30	1	1	0.126078	1.80597e-08	1	1	1	1	1	1	1	1.80597e-08							map00790	Folate biosynthesis	1	0.176446	1	1	1	1	1	1	1	1	1	0.176446
TraesCS1A02G125500	1						IPR016089	Chalcone isomerase, orthogonal bundle domain	10	1	1	0.974557	1	1	1	1	1	1	1	1.85832e-08	1.85832e-08							map04146	Peroxisome	0.180059	0.19598	1	1	1	1	0.188125	1	1	1	0.379472	0.180059
TraesCS1A02G125600	1						IPR017930	Myb domain	265	1	0.00780753	1	1	1	2.02325e-08	0.893101	1	1	1	1	2.02325e-08							map00052	Galactose metabolism	0.180059	0.305588	1	1	1	1	1	1	0.849934	1	1	0.180059
TraesCS1A02G125900	1						IPR004041	NAF domain	80	1	1	1	1	1	2.02325e-08	1	1	1	0.000117207	1	2.02325e-08							map00020	Citrate cycle (TCA cycle)	0.923605	0.878707	1	1	1	1	0.188125	1	1	1	1	0.188125
TraesCS1A02G126100	1						IPR006447	Myb domain, plants	153	1	2.3612e-05	1	1	1	2.02325e-08	1	1	1	1	1	2.02325e-08							map00904	Diterpenoid biosynthesis	1	0.69672	0.189998	1	1	1	1	1	1	1	1	0.189998
TraesCS1A02G126300	1						IPR018451	NAF/FISL domain	80	1	1	1	1	1	2.02325e-08	1	1	1	0.000117207	1	2.02325e-08							map00650	Butanoate metabolism	0.200594	1	0.558999	1	1	1	1	1	1	1	1	0.200594
TraesCS1A02G127900	1						IPR029055	Nucleophile aminohydrolases, N-terminal	119	3.0106e-08	0.87483	1	1	1	1	1	1	1	1	1	3.0106e-08							map00770	Pantothenate and CoA biosynthesis	1	0.737053	0.427078	1	1	1	0.24661	1	1	1	1	0.24661
TraesCS1A02G128300	1						IPR005818	Linker histone H1/H5, domain H15	31	1	1	1	1	1	1	1	1	1	1	3.40182e-08	3.40182e-08							map00780	Biotin metabolism	1	1	0.760359	0.282228	0.677462	1	1	1	1	1	1	0.282228
TraesCS1A02G129200	1						IPR011011	Zinc finger, FYVE/PHD-type	223	1	3.40488e-08	0.128554	1	0.844216	1	0.883768	1	1	1	1	3.40488e-08							map00220	Arginine biosynthesis	0.684976	1	0.869964	1	1	1	0.294232	0.455042	1	1	0.63366	0.294232
TraesCS1A02G131500	1						IPR000629	ATP-dependent RNA helicase DEAD-box, conserved site	68	1	1	0.368747	0.000267898	4.00867e-08	1	1	1	1	1	1	4.00867e-08							map00270	Cysteine and methionine metabolism	1	0.642363	0.869964	1	1	0.34664	1	0.336247	1	1	1	0.336247
TraesCS1A02G133700	1						IPR002775	DNA/RNA-binding protein Alba-like	24	1	1	1	4.39511e-08	1	1	1	1	1	1	1	4.39511e-08							map00730	Thiamine metabolism	1	0.643259	0.336271	1	1	1	1	1	1	1	1	0.336271
TraesCS1A02G133800	1						IPR024156	Small GTPase superfamily, ARF type	45	4.40665e-08	1	1	1	1	1	1	1	1	0.0137993	1	4.40665e-08							map00905	Brassinosteroid biosynthesis	1	0.898261	1	1	1	0.339086	0.617127	1	1	1	1	0.339086
TraesCS1A02G134000	1						IPR002164	Nucleosome assembly protein (NAP)	12	1	1	1	4.65899e-08	1	1	1	1	1	1	1	4.65899e-08							map00909	Sesquiterpenoid and triterpenoid biosynthesis	1	1	1	1	1	0.352794	1	1	1	0.745756	1	0.352794
TraesCS1A02G134600	1						IPR018492	Ribosomal protein eL8/Nhp2 family	12	1	1	1	4.65899e-08	1	1	1	1	1	1	1	4.65899e-08							map00603	Glycosphingolipid biosynthesis - globo and isoglobo series	0.419412	1	1	1	0.763656	0.588209	1	1	1	1	1	0.419412
TraesCS1A02G136100	1						IPR022052	Histone-binding protein RBBP4, N-terminal	12	1	1	1	4.65899e-08	1	1	1	1	1	1	1	4.65899e-08							map00450	Selenocompound metabolism	1	0.69672	0.490246	0.453969	1	1	1	0.661075	1	1	1	0.453969
TraesCS1A02G137400	1						IPR000668	Peptidase C1A, papain C-terminal	42	1	1	1	1	1	1	4.66214e-08	1	1	1	1	4.66214e-08							map03460	Fanconi anemia pathway	0.629515	1	0.724945	0.497503	1	1	1	1	1	1	1	0.497503
TraesCS1A02G137500	1						IPR007657	Glycosyltransferase 61	61	5.04997e-08	1	1	1	1	1	0.740322	1	1	0.475532	1	5.04997e-08							map00310	Lysine degradation	0.803618	0.85639	1	1	1	1	0.538407	1	1	1	1	0.538407
TraesCS1A02G138000	1						IPR029044	Nucleotide-diphospho-sugar transferases	295	5.95945e-08	1	1	1	1	1	0.992305	0.00763995	1	1	7.51089e-07	5.95945e-08							map04122	Sulfur relay system	1	1	1	0.558578	0.677462	1	1	1	1	1	1	0.558578
TraesCS1A02G138100	1						IPR000169	Cysteine peptidase, cysteine active site	37	1	1	1	1	1	1	6.55581e-08	1	1	1	1	6.55581e-08
TraesCS1A02G138600	1						IPR000754	Small ribosomal subunit protein uS9	15	1	1	0.799061	6.94617e-08	1	1	1	1	1	1	1	6.94617e-08
TraesCS1A02G138800	1						IPR020574	Small ribosomal subunit protein uS9, conserved site	15	1	1	0.799061	6.94617e-08	1	1	1	1	1	1	1	6.94617e-08
TraesCS1A02G139300	1						IPR012988	Large ribosomal subunit protein uL30, N-terminal, eukaryotes	10	1	1	1	8.19281e-08	1	1	1	1	1	1	1	8.19281e-08
TraesCS1A02G139400	1						IPR029004	Ribosomal eL28/Mak16	10	1	1	1	8.19281e-08	1	1	1	1	1	1	1	8.19281e-08
TraesCS1A02G139500	1						IPR010989	SNARE	46	1.03344e-07	1	1	1	1	1	1	1	1	1	1	1.03344e-07
TraesCS1A02G139600	1						IPR001494	Importin-beta, N-terminal domain	46	1	1	0.805068	0.643034	1.10061e-07	1	1	1	1	1	1	1.10061e-07
TraesCS1A02G139900	1						IPR020103	Pseudouridine synthase, catalytic domain	46	1	1	0.361754	3.38763e-06	1.10061e-07	1	1	1	1	1	1	1.10061e-07
TraesCS1A02G142600	1						IPR003107	HAT (Half-A-TPR) repeat	29	1	1	0.765246	1	1.25648e-07	1	1	1	1	1	1	1.25648e-07
TraesCS1A02G143500	1						IPR003657	WRKY domain	115	0.161022	1	1	1	1	1	0.143858	1.34157e-07	0.00586451	1	1	1.34157e-07
TraesCS1A02G143800	1						IPR006012	Syntaxin/epimorphin, conserved site	20	1.42076e-07	1	1	1	1	1	1	1	1	1	1	1.42076e-07
TraesCS1A02G143900	1						IPR009060	UBA-like	84	1.42076e-07	1	1	1	1	1	1	1	1	1	1	1.42076e-07
TraesCS1A02G144700	1						IPR029060	PIN domain-like	47	1	1	0.202139	1.49972e-07	0.302276	1	1	1	1	1	1	1.49972e-07
TraesCS1A02G145800	1						IPR015946	K homology domain-like, alpha/beta	26	1	1	0.0669945	1.58659e-07	0.85608	1	1	1	1	1	1	1.58659e-07
TraesCS1A02G145900	1						IPR006195	Aminoacyl-tRNA synthetase, class II	67	1	1	3.15346e-05	1.59765e-07	1	1	1	0.0393534	1	1	1	1.59765e-07
TraesCS1A02G146000	1						IPR011035	Ribosomal protein L25/Gln-tRNA synthetase, anti-codon-binding domain	16	1	1	1	1.81974e-07	0.771636	1	1	1	1	1	1	1.81974e-07
TraesCS1A02G149300	1						IPR014717	Translation elongation factor EF1B/ribosomal protein S6	16	1	1	0.86493	1.81974e-07	1	1	1	1	1	1	1	1.81974e-07
TraesCS1A02G149700	1						IPR020056	Ribosomal protein L25/Gln-tRNA synthetase, beta-barrel domain	16	1	1	1	1.81974e-07	0.771636	1	1	1	1	1	1	1.81974e-07
TraesCS1A02G150100	1						IPR003406	Glycosyl transferase, family 14	57	2.21568e-07	1	1	1	1	1	1	1	1	0.121354	1	2.21568e-07
TraesCS1A02G151600	1						IPR001356	Homeobox domain	118	1	2.26331e-07	1	1	0.44595	1	0.30096	1	1	1	1	2.26331e-07
TraesCS1A02G152500	1						IPR001611	Leucine-rich repeat	605	1	1	1	1	0.851461	1	0.000876786	1	2.39238e-07	1	1	2.39238e-07
TraesCS1A02G152800	1						IPR018097	EGF-like calcium-binding, conserved site	113	0.178092	1	1	1	1	1	1	0.000399975	2.39238e-07	1	1	2.39238e-07
TraesCS1A02G153100	1						IPR002048	EF-hand domain	333	2.57544e-07	1	1	1	1	0.0112843	1	1	0.0205962	1	1	2.57544e-07
TraesCS1A02G153300	1						IPR003441	NAC domain	156	0.00689115	1	1	1	1	1	2.62149e-07	1	0.00130612	1	1	2.62149e-07
TraesCS1A02G153600	1						IPR016087	Chalcone isomerase	15	1	1	1	1	1	1	1	1	1	1	2.85181e-07	2.85181e-07
TraesCS1A02G156400	1						IPR016088	Chalcone isomerase, 3-layer sandwich	15	1	1	1	1	1	1	1	1	1	1	2.85181e-07	2.85181e-07
TraesCS1A02G157900	1						IPR028275	Clustered mitochondria protein, N-terminal	15	1	1	3.13685e-07	1	0.690676	1	1	1	1	1	1	3.13685e-07
TraesCS1A02G158300	1						IPR033646	CLU central domain	15	1	1	3.13685e-07	1	0.690676	1	1	1	1	1	1	3.13685e-07
TraesCS1A02G158600	1						IPR009069	Cysteine alpha-hairpin motif superfamily	16	3.22422e-07	1	1	1	1	1	1	1	1	1	1	3.22422e-07
TraesCS1A02G158700	1						IPR001005	SANT/Myb domain	351	1	3.60738e-07	0.974557	1	1	2.66419e-05	1	1	1	1	1	3.60738e-07
TraesCS1A02G159200	1						IPR000630	Small ribosomal subunit protein uS8	11	1	1	1	3.61007e-07	1	1	1	1	1	1	1	3.61007e-07
TraesCS1A02G161400	1						IPR004044	K Homology domain, type 2	11	1	1	1	3.61007e-07	1	1	1	1	1	1	1	3.61007e-07
TraesCS1A02G161900	1						IPR009019	K homology domain, prokaryotic type	11	1	1	1	3.61007e-07	1	1	1	1	1	1	1	3.61007e-07
TraesCS1A02G162400	1						IPR013810	Small ribosomal subunit protein uS5, N-terminal	11	1	1	1	3.61007e-07	1	1	1	1	1	1	1	3.61007e-07
TraesCS1A02G163200	1						IPR004217	Tim10-like	17	1	1	1	4.4369e-07	1	1	1	1	1	1	1	4.4369e-07
TraesCS1A02G164000	1						IPR005225	Small GTP-binding protein domain	251	4.61891e-07	1	1	1	0.220357	1	1	1	1	0.244279	1	4.61891e-07
TraesCS1A02G164900	1						IPR011992	EF-hand domain pair	344	4.77164e-07	1	1	1	1	0.00131216	1	1	0.226947	1	1	4.77164e-07
TraesCS1A02G165900	1						IPR017972	Cytochrome P450, conserved site	334	1	0.76885	1	1	1	0.549283	0.000400561	5.04388e-07	1	1	0.0593767	5.04388e-07
TraesCS1A02G166100	1						IPR016135	Ubiquitin-conjugating enzyme/RWD-like	140	0.641116	1	1	1	1	0.00131216	1	1	1	6.7901e-07	1	6.7901e-07
TraesCS1A02G166200	1						IPR004046	Glutathione S-transferase, C-terminal	75	0.637539	1	1	1	1	1	1	8.12391e-07	1	1	1	8.12391e-07
TraesCS1A02G166900	1						IPR001965	Zinc finger, PHD-type	173	1	8.3448e-07	0.0297043	1	0.508046	1	1	1	1	1	1	8.3448e-07
TraesCS1A02G167100	1						IPR019786	Zinc finger, PHD-type, conserved site	122	1	8.3448e-07	0.838922	1	0.508046	1	1	1	1	1	1	8.3448e-07
TraesCS1A02G167200	1						IPR024936	Cyclophilin-type peptidyl-prolyl cis-trans isomerase	18	1	1	1	1.03584e-06	1	1	1	1	1	1	1	1.03584e-06
TraesCS1A02G167300	1						IPR025661	Cysteine peptidase, asparagine active site	32	1	1	1	1	1	1	1.09703e-06	1	1	1	1	1.09703e-06
TraesCS1A02G167600	1						IPR009637	Transmembrane protein GPR107/GPR108-like	18	1.1268e-06	1	1	1	1	1	1	1	1	1	1	1.1268e-06
TraesCS1A02G168600	1						IPR000877	Proteinase inhibitor I12, Bowman-Birk	21	1	1	1	1	1	1	1.16805e-06	0.244822	1	1	1	1.16805e-06
TraesCS1A02G168900	1						IPR000597	Large ribosomal subunit protein uL3	12	1	1	0.58451	1.21887e-06	1	1	1	1	1	1	1	1.21887e-06
TraesCS1A02G169100	1						IPR002547	tRNA-binding domain	12	1	1	0.58451	1.21887e-06	1	1	1	1	1	1	1	1.21887e-06
TraesCS1A02G170200	1						IPR005324	Small ribosomal subunit protein uS5, C-terminal	12	1	1	0.58451	1.21887e-06	1	1	1	1	1	1	1	1.21887e-06
TraesCS1A02G170300	1						IPR019926	Large ribosomal subunit protein uL3, conserved site	12	1	1	0.58451	1.21887e-06	1	1	1	1	1	1	1	1.21887e-06
TraesCS1A02G170900	1						IPR022803	Ribosomal protein L5 domain	12	1	1	0.58451	1.21887e-06	1	1	1	1	1	1	1	1.21887e-06
TraesCS1A02G171400	1						IPR001975	Large ribosomal subunit protein eL40 domain	15	1	1	1	1.2237e-06	1	1	1	1	1	1	1	1.2237e-06
TraesCS1A02G172300	1						IPR001881	EGF-like calcium-binding domain	111	1	1	1	1	1	1	1	1.67345e-05	1.36897e-06	1	1	1.36897e-06
TraesCS1A02G173200	1						IPR005824	KOW	26	1	1	1	1.43822e-06	0.0494044	1	1	1	1	1	1	1.43822e-06
TraesCS1A02G173800	1						IPR032795	DUF3741-associated sequence motif	20	1	1	1	1	1	1	0.971761	1	1	1	1.74529e-06	1.74529e-06
TraesCS1A02G176200	1						IPR002401	Cytochrome P450, E-class, group I	356	1	0.658706	1	1	1	0.685765	0.000315851	1.89136e-06	1	0.182488	0.0879168	1.89136e-06
TraesCS1A02G177000	1						IPR005024	Snf7 family	25	2.14736e-06	1	1	1	1	1	1	1	1	1	1	2.14736e-06
TraesCS1A02G177100	1						IPR006015	Universal stress protein A family	36	2.14736e-06	1	1	1	1	1	1	1	1	1	1	2.14736e-06
TraesCS1A02G177300	1						IPR028565	Mu homology domain	25	2.14736e-06	1	1	1	1	1	1	1	1	1	1	2.14736e-06
TraesCS1A02G177700	1						IPR025753	AAA-type ATPase, N-terminal domain	44	2.34637e-06	1	1	1	1	1	0.729357	0.363193	1	1	1	2.34637e-06
TraesCS1A02G177800	1						IPR004147	ABC1 atypical kinase-like domain	42	1	2.35223e-06	1	1	1	0.469311	1	1	1	0.624323	1	2.35223e-06
TraesCS1A02G178100	1						IPR020818	GroES chaperonin family	15	1	1	1	1	2.474e-06	1	1	1	1	1	1	2.474e-06
TraesCS1A02G178200	1						IPR012936	Endoplasmic reticulum vesicle transporter, C-terminal	14	2.73255e-06	1	1	1	1	1	1	1	1	1	1	2.73255e-06
TraesCS1A02G178300	1						IPR003428	Mitochondrial glycoprotein	16	1	1	1	2.86778e-06	0.771636	1	1	1	1	1	1	2.86778e-06
TraesCS1A02G178400	1						IPR019410	Lysine methyltransferase	16	1	1	1	2.86778e-06	1	1	1	1	1	1	1	2.86778e-06
TraesCS1A02G179000	1						IPR007504	H/ACA ribonucleoprotein complex, subunit Gar1/Naf1	10	1	1	1	2.87231e-06	0.966031	1	1	1	1	1	1	2.87231e-06
TraesCS1A02G180100	1						IPR000608	Ubiquitin-conjugating enzyme E2	120	0.879491	0.911053	1	1	1	0.000274478	1	1	1	3.25084e-06	1	3.25084e-06
TraesCS1A02G180200	1						IPR000742	EGF-like domain	119	1	1	1	1	1	1	1	7.42508e-06	3.28772e-06	1	1	3.28772e-06
TraesCS1A02G181000	1						IPR004331	SPX domain	25	1	1	1	1	1	3.49191e-06	1	1	1	1	1	3.49191e-06
TraesCS1A02G181100	1						IPR004255	O-acyltransferase, WSD1-like, N-terminal	12	1	1	0.58451	1	1	1	1	1	1	1	3.91082e-06	3.91082e-06
TraesCS1A02G181600	1						IPR009721	O-acyltransferase WSD1, C-terminal	12	1	1	0.58451	1	1	1	1	1	1	1	3.91082e-06	3.91082e-06
TraesCS1A02G182100	1						IPR012676	TGS-like	20	1	1	1	3.92735e-06	1	1	1	0.845976	1	1	1	3.92735e-06
TraesCS1A02G182600	1						IPR034732	Extended PHD (ePHD) domain	16	1	4.05029e-06	1	1	1	1	1	1	1	1	1	4.05029e-06
TraesCS1A02G182700	1						IPR019787	Zinc finger, PHD-finger	137	1	4.33433e-06	0.1662	1	1	1	1	1	1	1	1	4.33433e-06
TraesCS1A02G183800	1						IPR033443	Pentacotripeptide-repeat region of PRORP	51	1	1	0.000235796	0.49474	4.60433e-06	1	1	1	1	1	1	4.60433e-06
TraesCS1A02G184100	1						IPR013210	Leucine-rich repeat-containing N-terminal, plant-type	410	0.468928	1	1	1	1	1	0.00162146	1	4.65186e-06	1	1	4.65186e-06
TraesCS1A02G184300	1						IPR001412	Aminoacyl-tRNA synthetase, class I, conserved site	57	1	1	0.0398755	0.0133052	5.46195e-06	1	1	0.240043	1	1	1	5.46195e-06
TraesCS1A02G184900	1						IPR002035	von Willebrand factor, type A	108	5.4643e-06	1	1	1	1	1	0.650049	1	1	1	1	5.4643e-06
TraesCS1A02G186100	1						IPR003439	ABC transporter-like, ATP-binding domain	235	1	0.375742	1	1	1	1	0.441756	5.59315e-06	1	1	1	5.59315e-06
TraesCS1A02G186700	1						IPR004087	K Homology domain	69	1	1	1	5.63106e-06	8.51677e-05	1	1	1	1	1	1	5.63106e-06
TraesCS1A02G187000	1						IPR012881	Protein of unknown function DUF1685	15	1	1	0.799061	1	1	5.84546e-06	1	1	1	0.542976	1	5.84546e-06
TraesCS1A02G187300	1						IPR000640	Elongation factor EFG, domain V-like	37	1	1	0.519316	0.290501	5.87586e-06	1	1	1	1	1	1	5.87586e-06
TraesCS1A02G187700	1						IPR006169	GTP1/OBG domain	10	1	1	1	1	5.87586e-06	1	1	1	1	1	1	5.87586e-06
TraesCS1A02G188200	1						IPR009022	Elongation factor G, domain III	37	1	1	0.519316	0.290501	5.87586e-06	1	1	1	1	1	1	5.87586e-06
TraesCS1A02G188500	1						IPR013201	Cathepsin propeptide inhibitor domain (I29)	38	1	1	1	1	1	1	8.24021e-06	1	1	1	1	8.24021e-06
TraesCS1A02G189200	1						IPR018247	EF-Hand 1, calcium-binding site	298	8.85301e-06	1	1	1	1	0.149338	1	1	0.036218	1	1	8.85301e-06
TraesCS1A02G189300	1						IPR001790	Large ribosomal subunit protein uL10	11	1	1	1	9.00758e-06	1	1	1	1	1	1	1	9.00758e-06
TraesCS1A02G190000	1						IPR027437	30s ribosomal protein S13, C-terminal	11	1	1	0.533336	9.00758e-06	1	1	1	1	1	1	1	9.00758e-06
TraesCS1A02G190100	1						IPR009080	Aminoacyl-tRNA synthetase, class Ia, anticodon-binding	52	1	1	9.02546e-06	0.122325	0.0366759	1	1	0.174287	1	1	1	9.02546e-06
TraesCS1A02G190500	1						IPR003029	S1 domain	44	1	1	9.42136e-06	1	0.0104137	1	1	1	1	1	1	9.42136e-06
TraesCS1A02G190800	1						IPR013320	Concanavalin A-like lectin/glucanase domain	237	1.01031e-05	1	1	1	1	1	0.636236	0.296525	0.000644236	1	0.100467	1.01031e-05
TraesCS1A02G191400	1						IPR001763	Rhodanese-like domain	63	1	0.388619	1.22239e-05	1	1	1	1	1	1	1	1	1.22239e-05
TraesCS1A02G192400	1						IPR016159	Cullin repeat-like-containing domain	84	1.24355e-05	1	1	1	1	0.86537	1	1	0.465913	1	1	1.24355e-05
TraesCS1A02G193900	1						IPR023313	Ubiquitin-conjugating enzyme, active site	78	0.987766	0.636031	1	1	1	0.0733931	1	1	1	1.39677e-05	1	1.39677e-05
TraesCS1A02G194000	1						IPR013216	Methyltransferase type 11	67	1	1.44316e-05	1	1	1	1	1	1	1	1	1	1.44316e-05
TraesCS1A02G194400	1						IPR001313	Pumilio RNA-binding repeat	30	1	1	1	0.313942	1.51491e-05	1	1	1	1	1	1	1.51491e-05
TraesCS1A02G194800	1						IPR002464	DNA/RNA helicase, ATP-dependent, DEAH-box type, conserved site	26	1	1	0.361908	1	1.83772e-05	1	1	1	1	1	1	1.83772e-05
TraesCS1A02G195100	1						IPR003960	ATPase, AAA-type, conserved site	174	1.88897e-05	1	1	1	1	1	1	1	1	1	1	1.88897e-05
TraesCS1A02G196300	1						IPR029026	tRNA (guanine-N1-)-methyltransferase, N-terminal	18	1	1	0.582654	0.440152	1.93778e-05	1	1	1	1	1	1	1.93778e-05
TraesCS1A02G197200	1						IPR013819	Lipoxygenase, C-terminal	36	1	1	1	1	1	1	0.94277	2.21329e-05	1	1	1	2.21329e-05
TraesCS1A02G197800	1						IPR000243	Peptidase T1A, proteasome beta-subunit	12	2.28365e-05	1	1	1	1	1	1	1	1	1	1	2.28365e-05
TraesCS1A02G198100	1						IPR000245	V-ATPase proteolipid subunit	12	2.28365e-05	1	1	1	1	1	1	1	1	1	1	2.28365e-05
TraesCS1A02G198300	1						IPR002379	V-ATPase proteolipid subunit C-like domain	12	2.28365e-05	1	1	1	1	1	1	1	1	1	1	2.28365e-05
TraesCS1A02G198800	1						IPR004345	TB2/DP1/HVA22-related protein	29	2.28365e-05	1	1	1	1	1	1	1	1	1	1	2.28365e-05
TraesCS1A02G199200	1						IPR005788	Protein disulfide-isomerase, thioredoxin-like domain	15	2.28365e-05	1	1	1	1	1	1	1	1	1	1	2.28365e-05
TraesCS1A02G199500	1						IPR012336	Thioredoxin-like fold	507	2.28365e-05	1	0.606447	1	1	0.990346	1	0.00108244	1	1	1	2.28365e-05
TraesCS1A02G202000	1						IPR000152	EGF-type aspartate/asparagine hydroxylation site	56	1	1	1	1	1	1	1	0.000578574	2.28635e-05	1	1	2.28635e-05
TraesCS1A02G203000	1						IPR002478	PUA domain	19	1	1	1	2.34176e-05	1	1	1	1	1	1	1	2.34176e-05
TraesCS1A02G203200	1						IPR001848	Small ribosomal subunit protein uS10	12	1	1	0.58451	2.39251e-05	1	1	1	1	1	1	1	2.39251e-05
TraesCS1A02G203800	1						IPR001892	Small ribosomal subunit protein uS13	12	1	1	0.58451	2.39251e-05	1	1	1	1	1	1	1	2.39251e-05
TraesCS1A02G204300	1						IPR027486	Small ribosomal subunit protein uS10 domain	12	1	1	0.58451	2.39251e-05	1	1	1	1	1	1	1	2.39251e-05
TraesCS1A02G205300	1						IPR012871	Protein of unknown function DUF1677, Oryza sativa	32	1	1	1	2.43711e-05	0.0121674	1	1	1	1	1	1	2.43711e-05
TraesCS1A02G206300	1						IPR004361	Glyoxalase I	14	1	1	2.44041e-05	1	1	1	1	1	1	1	1	2.44041e-05
TraesCS1A02G206800	1						IPR001537	tRNA/rRNA methyltransferase, SpoU type	15	1	1	0.429131	1	2.80747e-05	1	1	1	1	1	1	2.80747e-05
TraesCS1A02G207900	1						IPR001890	RNA-binding, CRM domain	27	1	1	0.00046784	1	2.80747e-05	1	1	1	1	1	1	2.80747e-05
TraesCS1A02G208600	1						IPR013598	Exportin-1/Importin-beta-like	15	1	1	0.429131	1	2.80747e-05	1	1	1	1	1	1	2.80747e-05
TraesCS1A02G208900	1						IPR021788	Protein CHAPERONE-LIKE PROTEIN OF POR1-like	15	1	1	1	1	2.80747e-05	1	1	1	1	1	1	2.80747e-05
TraesCS1A02G209600	1						IPR002942	RNA-binding S4 domain	28	1	1	0.0962133	3.12038e-05	0.214337	1	1	1	1	1	1	3.12038e-05
TraesCS1A02G210200	1						IPR003137	PA domain	77	3.15023e-05	1	1	1	1	1	0.205057	1	0.903882	1	1	3.15023e-05
TraesCS1A02G210400	1						IPR006011	Syntaxin, N-terminal domain	22	3.15023e-05	1	1	1	1	1	1	1	1	1	1	3.15023e-05
TraesCS1A02G210500	1						IPR029028	Alpha/beta knot methyltransferases	19	1	1	0.606447	0.17475	3.26166e-05	1	1	1	1	1	1	3.26166e-05
TraesCS1A02G211500	1						IPR007658	Protein of unknown function DUF594	34	1	0.466282	1	1	1	1	1	0.551081	3.91723e-05	1	1	3.91723e-05
TraesCS1A02G212600	1						IPR007493	Protein of unknown function DUF538	54	0.00174092	1	1	1	1	1	1	1	1	1	4.00671e-05	4.00671e-05
TraesCS1A02G213900	1						IPR002075	Nuclear transport factor 2 domain	20	1	1	1	4.06212e-05	1	1	1	1	1	1	1	4.06212e-05
TraesCS1A02G215100	1						IPR019762	Dynamin, GTPase region, conserved site	17	4.12159e-05	1	1	1	1	1	1	1	1	1	1	4.12159e-05
TraesCS1A02G215600	1						IPR006636	Heat shock chaperonin-binding	26	4.29027e-05	1	1	1	0.85608	1	1	1	1	1	1	4.29027e-05
TraesCS1A02G215800	1						IPR006895	Zinc finger, Sec23/Sec24-type	26	4.29027e-05	1	1	1	1	1	1	1	1	1	1	4.29027e-05
TraesCS1A02G216800	1						IPR000782	FAS1 domain	40	4.42675e-05	1	1	1	1	1	1	1	1	1	0.0122143	4.42675e-05
TraesCS1A02G217300	1						IPR019378	GDP-fucose protein O-fucosyltransferase	78	4.62118e-05	1	1	1	1	1	1	1	1	1	1	4.62118e-05
TraesCS1A02G217400	1						IPR028144	Cysteine-rich transmembrane CYSTM domain	36	4.69514e-05	1	1	1	1	1	0.94277	1	0.0255661	1	1	4.69514e-05
TraesCS1A02G217800	1						IPR002553	Clathrin/coatomer adaptor, adaptin-like, N-terminal	32	4.73313e-05	1	1	1	0.690676	1	0.835604	1	1	1	1	4.73313e-05
TraesCS1A02G217900	1						IPR019835	SWIB domain	29	1	1	1	4.80082e-05	1	1	1	1	1	1	0.0535989	4.80082e-05
TraesCS1A02G218200	1						IPR006702	Casparian strip membrane protein domain	51	5.09089e-05	1	1	1	1	1	0.226308	1	1	0.320103	1	5.09089e-05
TraesCS1A02G218400	1						IPR000911	Ribosomal protein uL11	13	1	1	0.658268	5.21843e-05	1	1	1	1	1	1	1	5.21843e-05
TraesCS1A02G218800	1						IPR002136	Large ribosomal subunit protein uL4	13	1	1	0.658268	5.21843e-05	1	1	1	1	1	1	1	5.21843e-05
TraesCS1A02G219000	1						IPR009044	ssDNA-binding transcriptional regulator	13	1	1	0.658268	5.21843e-05	1	1	1	1	1	1	1	5.21843e-05
TraesCS1A02G220000	1						IPR020783	Large ribosomal subunit protein uL11, C-terminal	13	1	1	0.658268	5.21843e-05	1	1	1	1	1	1	1	5.21843e-05
TraesCS1A02G220200	1						IPR020784	Large ribosomal subunit protein uL11, N-terminal	13	1	1	0.658268	5.21843e-05	1	1	1	1	1	1	1	5.21843e-05
TraesCS1A02G221200	1						IPR023574	Ribosomal protein L4 domain	13	1	1	0.658268	5.21843e-05	1	1	1	1	1	1	1	5.21843e-05
TraesCS1A02G221500	1						IPR025756	MYB-CC type transcription factor, LHEQLE-containing domain	42	1	5.22372e-05	1	1	1	0.22992	1	1	1	1	1	5.22372e-05
TraesCS1A02G221700	1						IPR025287	Wall-associated receptor kinase, galacturonan-binding domain	150	1	1	1	1	1	1	1	0.000139774	5.40864e-05	1	1	5.40864e-05
TraesCS1A02G221800	1						IPR005061	Vacuolar protein sorting-associated protein Ist1	19	5.44268e-05	1	1	1	1	1	1	1	1	1	1	5.44268e-05
TraesCS1A02G221900	1						IPR001392	Clathrin adaptor, mu subunit	14	5.50747e-05	1	1	1	1	1	1	1	1	1	1	5.50747e-05
TraesCS1A02G222000	1						IPR025315	Domain of unknown function DUF4220	36	1	0.597296	1	1	1	1	1	0.212627	5.55745e-05	1	1	5.55745e-05
TraesCS1A02G223000	1						IPR005874	Eukaryotic translation initiation factor SUI1	11	5.80199e-05	1	1	1	1	1	1	1	1	1	1	5.80199e-05
TraesCS1A02G225200	1						IPR008417	B-cell receptor-associated protein 29/31	11	5.80199e-05	1	1	1	1	1	1	1	1	1	1	5.80199e-05
TraesCS1A02G225800	1						IPR012328	Chalcone/stilbene synthase, C-terminal	20	1	0.0242289	1	1	1	1	1	1	1	1	5.89239e-05	5.89239e-05
TraesCS1A02G227000	1						IPR007502	Helicase-associated domain	39	1	1	0.0398755	1	6.13815e-05	1	1	1	1	1	1	6.13815e-05
TraesCS1A02G227300	1						IPR011709	DEAD-box helicase, OB fold	39	1	1	0.0398755	1	6.13815e-05	1	1	1	1	1	1	6.13815e-05
TraesCS1A02G228100	1						IPR002937	Amine oxidase	46	1	1	6.55595e-05	1	1	1	1	1	1	1	1	6.55595e-05
TraesCS1A02G229900	1						IPR015940	Ubiquitin-associated domain	56	6.59588e-05	1	1	1	1	1	1	1	1	1	1	6.59588e-05
TraesCS1A02G230100	1						IPR018222	Nuclear transport factor 2, eukaryote	21	1	1	1	6.62846e-05	1	1	1	1	1	1	1	6.62846e-05
TraesCS1A02G230300	1						IPR025715	Chromatin target of PRMT1 protein, C-terminal	17	1	1	1	6.63529e-05	1	1	1	0.666521	1	1	1	6.63529e-05
TraesCS1A02G231000	1						IPR001764	Glycoside hydrolase, family 3, N-terminal	31	1	1	1	1	1	1	6.80332e-05	1	1	1	0.000330757	6.80332e-05
TraesCS1A02G232300	1						IPR002772	Glycoside hydrolase family 3 C-terminal domain	31	1	1	1	1	1	1	6.80332e-05	1	1	1	0.000330757	6.80332e-05
TraesCS1A02G232500	1						IPR004698	Zinc/iron permease, fungal/plant	24	1	1	1	1	0.744275	1	6.80332e-05	1	1	1	1	6.80332e-05
TraesCS1A02G233200	1						IPR011047	Quinoprotein alcohol dehydrogenase-like superfamily	56	1	1	1	0.0837576	6.8069e-05	1	1	1	1	1	1	6.8069e-05
TraesCS1A02G233500	1						IPR000315	B-box-type zinc finger	70	1	0.264307	0.021888	1	1	7.39053e-05	1	1	1	1	1	7.39053e-05
TraesCS1A02G233700	1						IPR000330	SNF2, N-terminal	65	1	1	0.00446162	1	0.0283292	1	0.807497	1	7.58295e-05	1	1	7.58295e-05
TraesCS1A02G233800	1						IPR018467	CO/COL/TOC1, conserved site	22	1	1	1	1	1	0.115453	1	7.85242e-05	1	1	1	7.85242e-05
TraesCS1A02G236100	1						IPR004895	Prenylated rab acceptor PRA1	23	7.90022e-05	1	1	1	1	1	1	1	1	1	1	7.90022e-05
TraesCS1A02G236300	1						IPR021792	Beta-fructofuranosidase, N-terminal domain	23	7.90022e-05	1	1	1	1	1	1	1	1	1	1	7.90022e-05
TraesCS1A02G236500	1						IPR010525	Auxin response factor domain	51	1	7.94128e-05	1	1	1	1	0.883768	1	1	1	1	7.94128e-05
TraesCS1A02G238800	1						IPR023271	Aquaporin-like	65	1	0.811606	1	1	1	7.97205e-05	1	1	1	0.512333	1	7.97205e-05
TraesCS1A02G239500	1						IPR022967	RNA-binding domain, S1	38	1	1	8.12044e-05	0.135776	0.107922	1	1	1	1	1	1	8.12044e-05
TraesCS1A02G239600	1						IPR001107	Band 7 domain	37	8.69966e-05	1	1	0.627922	1	1	0.975824	1	1	1	1	8.69966e-05
TraesCS1A02G239800	1						IPR031167	OBG-type guanine nucleotide-binding (G) domain	26	1	1	1	8.92646e-05	0.0121795	1	1	1	1	1	1	8.92646e-05
TraesCS1A02G241300	1						IPR006896	Sec23/Sec24, trunk domain	27	8.99925e-05	1	1	1	1	1	1	1	1	1	1	8.99925e-05
TraesCS1A02G241500	1						IPR006900	Sec23/Sec24, helical domain	27	8.99925e-05	1	1	1	1	1	1	1	1	1	1	8.99925e-05
TraesCS1A02G242500	1						IPR010734	Copine, C-terminal	27	8.99925e-05	1	1	1	1	1	1	1	1	1	1	8.99925e-05
TraesCS1A02G243300	1						IPR013838	Beta tubulin, autoregulation binding site	22	0.439368	1	1	1	1	1	1	1	1	1	9.29312e-05	9.29312e-05
TraesCS1A02G244200	1						IPR000722	RNA polymerase, alpha subunit	17	1	1	1	1	9.31334e-05	1	1	1	1	1	1	9.31334e-05
TraesCS1A02G246400	1						IPR006592	RNA polymerase, N-terminal	17	1	1	1	1	9.31334e-05	1	1	1	1	1	1	9.31334e-05
TraesCS1A02G246500	1						IPR007080	RNA polymerase Rpb1, domain 1	17	1	1	1	1	9.31334e-05	1	1	1	1	1	1	9.31334e-05
TraesCS1A02G246700	1						IPR011991	ArsR-like helix-turn-helix domain	879	1	0.0091318	0.0460731	1	0.00233206	1	1	1	9.81476e-05	1	0.907316	9.81476e-05
TraesCS1A02G246900	1						IPR006224	Pseudouridine synthase, RluA-like, conserved site	10	1	1	0.974557	1	9.85414e-05	1	1	1	1	1	1	9.85414e-05
TraesCS1A02G247100	1						IPR012337	Ribonuclease H-like domain	110	1	1	0.765246	0.243555	9.87555e-05	1	0.683889	1	1	1	1	9.87555e-05
TraesCS1A02G247800	1						IPR002680	Alternative oxidase	15	1	1	1	1	1	1	1	9.90984e-05	1	1	1	9.90984e-05
TraesCS1A02G248200	1						IPR012951	Berberine/berberine-like	14	0.440987	1	1	1	1	1	0.000104654	1	1	1	1	0.000104654
TraesCS1A02G250300	1						IPR018146	Glyoxalase I, conserved site	13	1	1	0.000107719	1	1	1	1	1	1	1	1	0.000107719
TraesCS1A02G250900	1						IPR025799	Protein arginine N-methyltransferase	22	1	1	1	0.000108949	0.000868881	1	1	1	1	1	1	0.000108949
TraesCS1A02G251100	1						IPR002715	Nascent polypeptide-associated complex NAC domain	18	1	1	1	0.000119091	0.0307175	1	1	1	1	1	1	0.000119091
TraesCS1A02G251600	1						IPR003616	Post-SET domain	41	1	0.000127373	0.424485	1	1	1	1	1	1	1	1	0.000127373
TraesCS1A02G252000	1						IPR008166	Glycosyltransferase family 92	18	0.000127954	1	1	1	1	1	1	1	1	1	1	0.000127954
TraesCS1A02G252500	1						IPR011835	Bacterial/plant glycogen synthase	19	1	0.000130873	1	1	1	1	1	1	1	1	1	0.000130873
TraesCS1A02G254100	1						IPR013534	Starch synthase, catalytic domain	19	1	0.000130873	1	1	1	1	1	1	1	1	1	0.000130873
TraesCS1A02G255100	1						IPR025564	Cyanobacterial aminoacyl-tRNA synthetase, CAAD domain	19	1	0.000130873	0.606447	1	1	1	1	1	1	1	1	0.000130873
TraesCS1A02G256300	1						IPR005795	Major pollen allergen Lol pI	19	1	1	1	1	1	1	0.116543	1	0.000137468	1	1	0.000137468
TraesCS1A02G257000	1						IPR005517	Translation elongation factor EFG/EF2, domain IV	22	1	1	0.795627	0.28406	0.000138862	1	1	1	1	1	1	0.000138862
TraesCS1A02G257200	1						IPR029481	ABC-transporter, N-terminal domain	34	1	1	0.647776	1	1	1	1	0.000143158	1	1	1	0.000143158
TraesCS1A02G257300	1						IPR007083	RNA polymerase Rpb1, domain 4	14	1	1	1	1	0.000150691	1	1	1	1	1	1	0.000150691
TraesCS1A02G257500	1						IPR001678	SAM-dependent methyltransferase RsmB-F/NOP2-type domain	18	1	1	1	0.000973828	0.0001519	1	1	1	1	1	1	0.0001519
TraesCS1A02G258800	1						IPR023267	RNA (C5-cytosine) methyltransferase	18	1	1	1	0.000973828	0.0001519	1	1	1	1	1	1	0.0001519
TraesCS1A02G259000	1						IPR003689	Zinc/iron permease	34	0.507768	1	1	1	1	1	0.000154569	1	1	1	1	0.000154569
TraesCS1A02G259500	1						IPR000156	Ran binding domain	11	1	1	1	0.000155641	1	1	1	1	1	1	1	0.000155641
TraesCS1A02G259900	1						IPR000266	Small ribosomal subunit protein uS17	11	1	1	0.533336	0.000155641	1	1	1	1	1	1	1	0.000155641
TraesCS1A02G261000	1						IPR011016	Zinc finger, RING-CH-type	62	1	1	1	1	1	0.000162458	1	1	1	1	1	0.000162458
TraesCS1A02G261400	1						IPR001246	Lipoxygenase, plant	35	1	1	1	1	1	1	0.915964	0.000166904	1	1	1	0.000166904
TraesCS1A02G263300	1						IPR027433	Lipoxygenase, domain 3	35	1	1	1	1	1	1	0.915964	0.000166904	1	1	1	0.000166904
TraesCS1A02G263700	1						IPR000133	ER lumen protein retaining receptor	10	0.000167184	1	1	1	1	1	1	1	1	1	1	0.000167184
TraesCS1A02G265600	1						IPR031425	NPR1/NH1-interacting protein	10	1	1	1	1	1	1	1	0.000173366	0.305842	1	1	0.000173366
TraesCS1A02G265900	1						IPR001701	Glycoside hydrolase family 9	25	0.0019513	1	1	1	1	1	1	1	1	1	0.000173522	0.000173522
TraesCS1A02G266300	1						IPR016455	Xyloglucan endotransglucosylase/hydrolase	45	0.646012	1	1	1	1	1	0.748348	0.384282	1	0.24076	0.000178546	0.000178546
TraesCS1A02G266500	1						IPR001096	Peptidase C13, legumain	21	0.600002	1	1	1	1	1	0.000186251	1	1	1	1	0.000186251
TraesCS1A02G266900	1						IPR001932	PPM-type phosphatase-like domain	176	1	0.0532413	1	1	1	0.000192716	1	1	1	1	1	0.000192716
TraesCS1A02G268700	1						IPR013581	Plant PDR ABC transporter associated	36	1	1	0.740533	1	1	1	1	0.000194246	1	1	1	0.000194246
TraesCS1A02G269500	1						IPR018088	Chalcone/stilbene synthase, active site	12	1	0.214623	1	1	1	1	1	1	1	1	0.000194397	0.000194397
TraesCS1A02G270400	1						IPR000537	UbiA prenyltransferase family	17	1	1	0.000200049	1	1	1	1	1	1	1	1	0.000200049
TraesCS1A02G270500	1						IPR011905	Glutaredoxin-like, plant II	28	1	1	0.000200049	1	1	1	1	1	1	1	1	0.000200049
TraesCS1A02G270700	1						IPR010979	Ribosomal protein S13-like, H2TH	15	1	1	0.799061	0.000206936	1	1	1	1	1	1	1	0.000206936
TraesCS1A02G271700	1						IPR010713	Xyloglucan endo-transglycosylase, C-terminal	47	0.806314	1	1	1	1	1	0.799637	0.400397	1	0.0803357	0.000210032	0.000210032
TraesCS1A02G271800	1						IPR000717	Proteasome component (PCI) domain	63	0.000210545	1	1	0.0116931	0.124588	1	1	1	1	1	1	0.000210545
TraesCS1A02G272400	1						IPR009543	Vacuolar protein sorting-associated protein 13, VPS13 adaptor binding domain	11	1	1	0.000214092	1	1	1	1	1	1	1	1	0.000214092
TraesCS1A02G273600	1						IPR007646	RNA polymerase Rpb2, domain 4	11	1	1	1	1	0.000217741	1	1	1	1	1	1	0.000217741
TraesCS1A02G273900	1						IPR007647	RNA polymerase Rpb2, domain 5	11	1	1	1	1	0.000217741	1	1	1	1	1	1	0.000217741
TraesCS1A02G275200	1						IPR029058	Alpha/Beta hydrolase fold	708	0.53653	0.123478	1	1	1	0.000221126	0.0435549	0.0393534	1	0.265892	1	0.000221126
TraesCS1A02G275300	1						IPR000425	Major intrinsic protein	64	1	0.77496	1	1	1	0.000221126	1	1	1	0.506818	1	0.000221126
TraesCS1A02G276100	1						IPR001907	ATP-dependent Clp protease proteolytic subunit	28	1	1	0.00332464	1	0.000221512	1	1	1	1	1	1	0.000221512
TraesCS1A02G276200	1						IPR023562	Clp protease proteolytic subunit /Translocation-enhancing protein TepA	28	1	1	0.00332464	1	0.000221512	1	1	1	1	1	1	0.000221512
TraesCS1A02G276300	1						IPR002683	PsbP, C-terminal	37	1	0.000761666	0.000235514	1	1	1	1	1	1	1	1	0.000235514
TraesCS1A02G276800	1						IPR002498	Phosphatidylinositol-4-phosphate 4/5-kinase, core	29	1	0.402719	0.000235796	1	1	1	0.748348	1	1	1	1	0.000235796
TraesCS1A02G277600	1						IPR027483	Phosphatidylinositol-4-phosphate 5-kinase, C-terminal	29	1	0.402719	0.000235796	1	1	1	0.748348	1	1	1	1	0.000235796
TraesCS1A02G278300	1						IPR027484	Phosphatidylinositol-4-phosphate 5-kinase, N-terminal domain	29	1	0.402719	0.000235796	1	1	1	0.748348	1	1	1	1	0.000235796
TraesCS1A02G279000	1						IPR027356	NPH3 domain	37	1	0.000238969	1	1	1	0.592769	1	1	1	1	1	0.000238969
TraesCS1A02G279800	1						IPR004140	Exocyst complex component Exo70	61	0.0002441	1	1	1	1	1	1	1	0.168395	1	1	0.0002441
TraesCS1A02G279900	1						IPR003591	Leucine-rich repeat, typical subtype	398	1	1	1	1	1	1	0.000876786	1	0.000244477	1	1	0.000244477
TraesCS1A02G280400	1						IPR008963	Purple acid phosphatase-like, N-terminal	43	0.000250543	1	1	1	1	1	0.720237	1	1	1	1	0.000250543
TraesCS1A02G280700	1						IPR025733	Iron/zinc purple acid phosphatase-like C-terminal domain	43	0.000250543	1	1	1	1	1	0.720237	1	1	1	1	0.000250543
TraesCS1A02G281600	1						IPR013083	Zinc finger, RING/FYVE/PHD-type	1172	0.468928	0.375742	1	1	1	0.000254609	1	1	1	1	1	0.000254609
TraesCS1A02G281800	1						IPR000061	SWAP/Surp	15	1	0.418707	1	1	0.000256725	1	1	1	1	1	1	0.000256725
TraesCS1A02G282600	1						IPR007529	Zinc finger, HIT-type	15	1	1	1	0.79408	0.000256725	1	1	1	1	1	1	0.000256725
TraesCS1A02G282700	1						IPR001878	Zinc finger, CCHC-type	89	1	1	0.50355	0.189113	0.000266013	1	1	1	1	1	1	0.000266013
TraesCS1A02G283000	1						IPR000109	Proton-dependent oligopeptide transporter family	150	1	0.533518	1	1	0.664557	0.0496524	0.000268001	1	1	1	1	0.000268001
TraesCS1A02G285000	1						IPR020846	Major facilitator superfamily domain	457	1	0.122171	1	1	1	0.0216284	0.000268001	1	1	1	1	0.000268001
TraesCS1A02G285200	1						IPR002495	Glycosyl transferase, family 8	76	0.0451418	1	1	1	1	1	1	1	1	1	0.000269581	0.000269581
TraesCS1A02G285500	1						IPR001841	Zinc finger, RING-type	744	0.199112	1	1	1	1	0.000274478	0.883768	1	1	0.512333	1	0.000274478
TraesCS1A02G286000	1						IPR000408	Regulator of chromosome condensation, RCC1	40	1	0.000274534	1	1	1	0.697525	1	1	1	1	1	0.000274534
TraesCS1A02G286200	1						IPR001305	Heat shock protein DnaJ, cysteine-rich domain	57	1	1	0.000284051	0.405733	1	1	1	0.571771	1	1	1	0.000284051
TraesCS1A02G287000	1						IPR002625	Smr domain	34	1	1	0.202139	1	0.000287775	1	1	1	1	1	1	0.000287775
TraesCS1A02G287100	1						IPR033133	Pumilio homology domain	24	1	1	1	0.373027	0.000287775	1	1	1	1	1	1	0.000287775
TraesCS1A02G287500	1						IPR023753	FAD/NAD(P)-binding domain	230	1	0.795436	0.000289467	1	1	0.609895	1	0.431052	1	1	1	0.000289467
TraesCS1A02G288500	1						IPR007112	Expansin/pollen allergen, DPBB domain	46	1	1	0.556813	1	1	1	0.16278	1	0.000296063	1	1	0.000296063
TraesCS1A02G288900	1						IPR007117	Expansin, cellulose-binding-like domain	46	1	1	0.556813	1	1	1	0.16278	1	0.000296063	1	1	0.000296063
TraesCS1A02G291400	1						IPR017970	Homeobox, conserved site	43	1	0.00030345	1	1	1	1	0.131074	1	1	1	1	0.00030345
TraesCS1A02G291800	1						IPR001943	UVR domain	22	1	1	0.000306003	1	1	1	1	1	1	1	1	0.000306003
TraesCS1A02G292000	1						IPR002300	Aminoacyl-tRNA synthetase, class Ia	30	1	1	0.000306003	1	0.00797841	1	1	1	1	1	1	0.000306003
TraesCS1A02G292300	1						IPR026891	Fibronectin type III-like domain	14	1	1	1	1	1	1	0.210726	1	1	1	0.000310421	0.000310421
TraesCS1A02G292400	1						IPR013120	Fatty acyl-coenzyme A reductase, NAD-binding domain	14	1	1	1	1	1	1	0.720237	0.497668	1	1	0.000310421	0.000310421
TraesCS1A02G295600	1						IPR033640	Fatty acyl-CoA reductase, C-terminal	14	1	1	1	1	1	1	0.720237	0.497668	1	1	0.000310421	0.000310421
TraesCS1A02G296300	1						IPR000757	Glycoside hydrolase family 16	52	1	1	1	1	1	1	0.90868	0.484321	1	0.101952	0.000310708	0.000310708
TraesCS1A02G297000	1						IPR016160	Aldehyde dehydrogenase, cysteine active site	30	0.916661	1	1	1	1	1	0.000318665	1	1	1	1	0.000318665
TraesCS1A02G297900	1						IPR016167	FAD-binding, type 2, subdomain 1	55	1	0.544153	1	1	1	1	0.000318665	1	1	1	1	0.000318665
TraesCS1A02G298600	1						IPR002687	Nop domain	12	1	1	1	0.000322973	0.124588	1	1	1	1	1	1	0.000322973
TraesCS1A02G298900	1						IPR004095	TGS	12	1	1	1	0.000322973	1	1	1	1	1	1	1	0.000322973
TraesCS1A02G299100	1						IPR005822	Large ribosomal subunit protein uL13	12	1	1	0.58451	0.000322973	1	1	1	1	1	1	1	0.000322973
TraesCS1A02G300000	1						IPR012974	Nucleolar protein 58/56, N-terminal	12	1	1	1	0.000322973	0.474873	1	1	1	1	1	1	0.000322973
TraesCS1A02G300600	1						IPR012976	NOSIC	12	1	1	1	0.000322973	0.124588	1	1	1	1	1	1	0.000322973
TraesCS1A02G300800	1						IPR025313	Domain of unknown function DUF4217	12	1	1	1	0.000322973	0.0245946	1	1	1	1	1	1	0.000322973
TraesCS1A02G302400	1						IPR001950	SUI1 domain	17	0.000326525	1	1	1	1	1	1	1	1	1	1	0.000326525
TraesCS1A02G302900	1						IPR016123	Mog1/PsbP, alpha/beta/alpha sandwich	39	1	0.000582183	0.000330516	1	1	1	1	1	1	1	1	0.000330516
TraesCS1A02G303100	1						IPR008263	Glycoside hydrolase, family 16, active site	31	1	1	1	1	1	1	0.379128	0.132596	1	1	0.000330757	0.000330757
TraesCS1A02G304200	1						IPR002933	Peptidase M20	37	0.000336195	1	1	1	1	0.990346	1	1	1	1	1	0.000336195
TraesCS1A02G304300	1						IPR011650	Peptidase M20, dimerisation domain	37	0.000336195	1	1	1	1	0.990346	1	1	1	1	1	0.000336195
TraesCS1A02G304900	1						IPR002452	Alpha tubulin	15	1	1	1	0.271864	1	1	1	1	1	1	0.000350462	0.000350462
TraesCS1A02G305400	1						IPR024171	S-receptor-like serine/threonine-protein kinase	95	1	1	1	1	1	1	0.119557	0.000362936	1	1	1	0.000362936
TraesCS1A02G305700	1						IPR008930	Terpenoid cyclases/protein prenyltransferase alpha-alpha toroid	52	1	1	0.747912	1	1	1	1	0.000379695	1	1	0.0292991	0.000379695
TraesCS1A02G305900	1						IPR002659	Glycosyl transferase, family 31	46	0.00038176	1	1	1	1	1	1	1	1	1	0.857867	0.00038176
TraesCS1A02G307200	1						IPR007197	Radical SAM	35	1	1	0.108615	0.000385952	1	1	1	1	1	1	1	0.000385952
TraesCS1A02G307700	1						IPR006476	Conserved hypothetical protein CHP01589, plant	18	1	0.000389234	1	1	1	1	1	1	1	1	1	0.000389234
TraesCS1A02G308000	1						IPR017849	Alkaline phosphatase-like, alpha/beta/alpha	24	0.614022	1	1	1	1	1	0.000400561	1	1	1	1	0.000400561
TraesCS1A02G308400	1						IPR017850	Alkaline-phosphatase-like, core domain	24	0.614022	1	1	1	1	1	0.000400561	1	1	1	1	0.000400561
TraesCS1A02G308800	1						IPR004871	Cleavage/polyadenylation specificity factor, A subunit, C-terminal	12	1	1	1	1	0.000420558	1	1	1	1	1	1	0.000420558
TraesCS1A02G309500	1						IPR014044	CAP domain	12	1	1	1	1	1	1	1	0.000424178	1	1	1	0.000424178
TraesCS1A02G310300	1						IPR003675	Type II CAAX prenyl endopeptidase Rce1-like	19	1	0.264307	0.000428678	1	1	1	1	1	1	1	1	0.000428678
TraesCS1A02G310500	1						IPR007066	RNA polymerase Rpb1, domain 3	16	1	1	1	1	0.000437249	1	1	1	1	1	1	0.000437249
TraesCS1A02G311000	1						IPR001374	R3H domain	20	1	0.841073	1	1	1	1	1	0.00043765	1	1	1	0.00043765
TraesCS1A02G312300	1						IPR003154	S1/P1 nuclease	18	0.145845	1	1	1	1	1	0.000447585	1	1	1	1	0.000447585
TraesCS1A02G312800	1						IPR008947	Phospholipase C/P1 nuclease domain	18	0.145845	1	1	1	1	1	0.000447585	1	1	1	1	0.000447585
TraesCS1A02G313200	1						IPR010399	Tify domain	30	1	1	1	1	1	0.344836	1	0.00046115	1	1	1	0.00046115
TraesCS1A02G316900	1						IPR003121	SWIB/MDM2 domain	41	1	1	1	0.000461314	0.37641	1	1	1	1	1	0.119147	0.000461314
TraesCS1A02G319100	1						IPR009038	GOLD domain	25	0.000461524	1	1	1	1	1	0.215843	1	1	1	1	0.000461524
TraesCS1A02G319500	1						IPR005018	DOMON domain	25	0.000461524	1	1	1	1	1	1	1	1	1	1	0.000461524
TraesCS1A02G320500	1						IPR003347	JmjC domain	44	1	0.000472973	1	1	1	1	1	1	0.235922	1	1	0.000472973
TraesCS1A02G320900	1						IPR001480	Bulb-type lectin domain	116	1	1	1	1	1	1	0.0881353	0.000473229	1	1	1	0.000473229
TraesCS1A02G321000	1						IPR003851	Zinc finger, Dof-type	44	0.806314	1	1	1	1	0.000485936	1	1	1	1	1	0.000485936
TraesCS1A02G323000	1						IPR001789	Signal transduction response regulator, receiver domain	59	1	0.000541132	0.10195	1	1	0.697525	1	1	1	1	1	0.000541132
TraesCS1A02G323200	1						IPR011006	CheY-like superfamily	59	1	0.000541132	0.10195	1	1	0.697525	1	1	1	1	1	0.000541132
TraesCS1A02G325400	1						IPR023296	Glycosyl hydrolase, five-bladed beta-propellor domain	63	0.00056454	1	1	1	1	1	0.20784	1	1	1	1	0.00056454
TraesCS1A02G325600	1						IPR003890	MIF4G-like, type 3	21	1	1	0.0670335	0.643034	0.000580259	1	1	1	1	1	1	0.000580259
TraesCS1A02G326000	1						IPR013520	Exonuclease, RNase T/DNA polymerase III	21	1	1	1	1	0.000580259	1	1	1	1	1	1	0.000580259
TraesCS1A02G326900	1						IPR005045	CDC50/LEM3 family	14	0.000614838	1	1	1	1	1	1	1	1	1	1	0.000614838
TraesCS1A02G327200	1						IPR003690	Transcription termination factor, mitochondrial/chloroplastic	86	1	0.795182	0.00118883	0.000672988	0.102726	1	1	1	1	1	1	0.000672988
TraesCS1A02G327800	1						IPR006593	Cytochrome b561/ferric reductase transmembrane	36	0.000677545	1	1	1	1	1	1	1	1	1	1	0.000677545
TraesCS1A02G330600	1						IPR002913	START domain	45	1	0.000681514	1	1	1	0.301965	1	1	1	1	1	0.000681514
TraesCS1A02G330900	1						IPR008422	Homeobox KN domain	34	1	0.000691323	0.422734	1	1	0.857029	0.883768	1	1	1	1	0.000691323
TraesCS1A02G331700	1						IPR016166	FAD-binding domain, PCMH-type	61	1	0.618869	1	1	1	1	0.000718601	1	1	1	1	0.000718601
TraesCS1A02G332400	1						IPR016169	CO dehydrogenase flavoprotein-like, FAD-binding, subdomain 2	61	1	0.618869	1	1	1	1	0.000718601	1	1	1	1	0.000718601
TraesCS1A02G332600	1						IPR004263	Exostosin-like	45	0.000723403	1	1	1	1	1	1	1	1	1	1	0.000723403
TraesCS1A02G332800	1						IPR008913	Zinc finger, CHY-type	13	1	0.952203	0.000728406	1	1	1	1	1	1	1	1	0.000728406
TraesCS1A02G333400	1						IPR017921	Zinc finger, CTCHY-type	13	1	0.952203	0.000728406	1	1	1	1	1	1	1	1	0.000728406
TraesCS1A02G333700	1						IPR020556	Amidase, conserved site	10	1	1	0.000759626	1	1	1	1	1	1	1	1	0.000759626
TraesCS1A02G334100	1						IPR015300	DNA-binding pseudobarrel domain	105	1	0.000761666	1	1	1	1	0.869851	1	1	1	1	0.000761666
TraesCS1A02G334800	1						IPR016181	Acyl-CoA N-acyltransferase	92	1	0.000774496	1	0.404742	1	1	1	1	1	1	1	0.000774496
TraesCS1A02G337900	1						IPR003855	Potassium transporter	52	0.528803	1	1	1	1	1	0.000774699	1	1	1	1	0.000774699
TraesCS1A02G338300	1						IPR007644	RNA polymerase, beta subunit, protrusion	13	1	1	1	0.613296	0.000781126	1	1	1	1	1	1	0.000781126
TraesCS1A02G338700	1						IPR023393	START-like domain	102	1	0.000784845	1	1	1	0.00131216	1	0.497668	1	1	1	0.000784845
TraesCS1A02G339900	1						IPR020834	Lipoxygenase, conserved site	33	1	1	1	0.910382	1	1	0.860047	0.000809833	1	1	1	0.000809833
TraesCS1A02G340100	1						IPR004963	Pectinacetylesterase/NOTUM	27	1	1	1	1	1	1	0.000828907	1	0.0509571	1	1	0.000828907
TraesCS1A02G340400	1						IPR000217	Tubulin	38	1	1	1	1	1	1	0.590981	1	1	1	0.000871902	0.000871902
TraesCS1A02G341200	1						IPR001099	Chalcone/stilbene synthase, N-terminal	19	1	0.0155336	1	1	1	1	1	1	1	1	0.000908987	0.000908987
TraesCS1A02G343000	1						IPR032872	Wall-associated receptor kinase, C-terminal	18	0.000931902	1	1	1	1	1	1	1	1	1	1	0.000931902
TraesCS1A02G343300	1						IPR017975	Tubulin, conserved site	39	1	1	1	0.152401	1	1	0.613445	1	1	1	0.000933197	0.000933197
TraesCS1A02G345900	1						IPR017053	Response regulator B-type, plant	17	1	0.000936085	1	1	1	0.149007	1	1	1	1	1	0.000936085
TraesCS1A02G346800	1						IPR001209	Small ribosomal subunit protein uS14	10	1	1	1	0.000973828	1	1	1	1	1	1	1	0.000973828
TraesCS1A02G347400	1						IPR002358	Large ribosomal subunit protein uL6, conserved site	10	1	1	0.151012	0.000973828	1	1	1	1	1	1	1	0.000973828
TraesCS1A02G348700	1						IPR007209	RNase L inhibitor RLI-like, possible metal-binding domain	10	1	1	1	0.000973828	1	1	1	1	1	1	1	0.000973828
TraesCS1A02G349000	1						IPR013979	Translation initiation factor, beta propellor-like domain	10	1	1	1	0.000973828	0.966031	1	1	1	1	1	1	0.000973828
TraesCS1A02G349100	1						IPR019906	Large ribosomal subunit protein uL6, bacterial-type	10	1	1	0.151012	0.000973828	1	1	1	1	1	1	1	0.000973828
TraesCS1A02G349200	1						IPR003903	Ubiquitin interacting motif	20	0.00100475	1	1	1	1	1	1	1	1	1	1	0.00100475
TraesCS1A02G349900	1						IPR022357	Major intrinsic protein, conserved site	59	1	0.544153	1	1	1	0.00100725	1	1	1	1	1	0.00100725
TraesCS1A02G350200	1						IPR006620	Prolyl 4-hydroxylase, alpha subunit	24	0.00100987	1	1	1	1	1	1	1	1	1	1	0.00100987
TraesCS1A02G351000	1						IPR012990	Sec23/Sec24 beta-sandwich	24	0.00100987	1	1	1	1	1	1	1	1	1	1	0.00100987
TraesCS1A02G351600	1						IPR007118	Expansin/Lol pI	40	1	1	0.58451	1	1	1	0.266887	1	0.0010248	1	1	0.0010248
TraesCS1A02G351900	1						IPR010402	CCT domain	77	1	0.0010257	0.145378	1	0.933622	0.424413	1	1	1	1	1	0.0010257
TraesCS1A02G353900	1						IPR016482	Protein transport protein SecG/Sec61-beta/Sbh	11	0.00103461	1	1	1	1	1	1	1	1	1	1	0.00103461
TraesCS1A02G354600	1						IPR018997	PUB domain	11	0.00103461	1	1	1	1	1	1	1	1	1	1	0.00103461
TraesCS1A02G354800	1						IPR003103	BAG domain	20	0.0468515	1	1	1	1	1	1	1	1	0.189248	0.00106246	0.00106246
TraesCS1A02G355500	1						IPR001906	Terpene synthase, N-terminal domain	35	1	0.365608	0.683035	1	1	1	1	0.00110309	1	1	0.576693	0.00110309
TraesCS1A02G356200	1						IPR005630	Terpene synthase, metal-binding domain	35	1	0.365608	0.683035	1	1	1	1	0.00110309	1	1	0.576693	0.00110309
TraesCS1A02G356500	1						IPR003891	Initiation factor eIF-4 gamma, MA3	18	1	1	0.582654	1	0.00116497	1	0.0213758	1	1	1	1	0.00116497
TraesCS1A02G356600	1						IPR013783	Immunoglobulin-like fold	277	0.451348	0.660354	1	1	1	0.412941	1	1	0.00120825	1	1	0.00120825
TraesCS1A02G358600	1						IPR000184	Bacterial surface antigen (D15)	14	1	1	1	1	0.0012745	1	1	1	1	1	1	0.0012745
TraesCS1A02G359300	1						IPR002421	5'-3' exonuclease	10	1	1	1	1	0.0012745	1	1	1	1	1	1	0.0012745
TraesCS1A02G359400	1						IPR007120	DNA-directed RNA polymerase, subunit 2, hybrid-binding domain	14	1	1	1	0.69502	0.0012745	1	1	1	1	1	1	0.0012745
TraesCS1A02G361000	1						IPR007121	RNA polymerase, beta subunit, conserved site	14	1	1	1	0.69502	0.0012745	1	1	1	1	1	1	0.0012745
TraesCS1A02G361100	1						IPR007641	RNA polymerase Rpb2, domain 7	14	1	1	1	0.69502	0.0012745	1	1	1	1	1	1	0.0012745
TraesCS1A02G361300	1						IPR007642	RNA polymerase Rpb2, domain 2	14	1	1	1	0.69502	0.0012745	1	1	1	1	1	1	0.0012745
TraesCS1A02G363100	1						IPR007645	RNA polymerase Rpb2, domain 3	14	1	1	1	0.69502	0.0012745	1	1	1	1	1	1	0.0012745
TraesCS1A02G363200	1						IPR008480	Protein of unknown function DUF761, plant	58	0.00132677	1	1	1	1	1	1	1	0.479191	1	1	0.00132677
TraesCS1A02G363600	1						IPR002130	Cyclophilin-type peptidyl-prolyl cis-trans isomerase domain	65	1	1	1	0.203363	0.00133139	1	1	1	1	1	1	0.00133139
TraesCS1A02G364500	1						IPR029000	Cyclophilin-like domain	65	1	1	1	0.203363	0.00133139	1	1	1	1	1	1	0.00133139
TraesCS1A02G364700	1						IPR001024	PLAT/LH2 domain	49	0.365566	1	1	1	1	1	1	0.00135495	1	1	1	0.00135495
TraesCS1A02G365600	1						IPR011676	Domain of unknown function DUF1618	72	0.640098	1	1	0.00187254	0.00137026	1	1	1	1	1	1	0.00137026
TraesCS1A02G365800	1						IPR017956	AT hook, DNA-binding motif	46	1	1	1	1	0.00137026	1	1	1	1	1	1	0.00137026
TraesCS1A02G366100	1						IPR001404	Heat shock protein Hsp90 family	18	1	1	1	0.440152	1	1	1	1	0.00149111	1	1	0.00149111
TraesCS1A02G366500	1						IPR019956	Ubiquitin domain	73	0.00151582	1	1	0.100614	1	1	0.0813114	1	1	1	1	0.00151582
TraesCS1A02G367000	1						IPR006977	Yip1 domain	13	0.00151582	1	1	1	1	1	1	1	1	1	1	0.00151582
TraesCS1A02G368100	1						IPR016073	SKP1 component, POZ domain	13	0.00151582	1	1	1	1	1	1	1	1	1	1	0.00151582
TraesCS1A02G368800	1						IPR018240	Clathrin adaptor, mu subunit, conserved site	13	0.00151582	1	1	1	1	1	1	1	1	1	1	0.00151582
TraesCS1A02G370800	1						IPR004265	Dirigent protein	37	1	1	1	1	1	1	1	0.00154193	0.0280657	0.0322432	1	0.00154193
TraesCS1A02G371900	1						IPR001753	Enoyl-CoA hydratase/isomerase	31	0.00158376	1	1	1	1	1	0.379128	1	1	1	1	0.00158376
TraesCS1A02G372300	1						IPR015914	Purple acid phosphatase, N-terminal	40	0.00170673	1	1	1	1	1	0.621889	1	1	1	1	0.00170673
TraesCS1A02G372400	1						IPR008280	Tubulin/FtsZ, C-terminal	45	1	1	1	0.0528446	1	1	0.748348	1	1	1	0.00179312	0.00179312
TraesCS1A02G373000	1						IPR007305	Vesicle transport protein, Got1/SFT2-like	15	0.00183649	1	1	1	1	1	1	1	1	1	1	0.00183649
TraesCS1A02G374400	1						IPR004198	Zinc finger, C5HC2-type	10	1	1	0.974557	1	1	1	1	1	0.00185058	1	1	0.00185058
TraesCS1A02G374500	1						IPR019805	Heat shock protein Hsp90, conserved site	19	1	1	1	0.511115	1	1	1	1	0.00185058	1	1	0.00185058
TraesCS1A02G374700	1						IPR020575	Heat shock protein Hsp90, N-terminal	19	1	1	1	0.511115	1	1	1	1	0.00185058	1	1	0.00185058
TraesCS1A02G375000	1						IPR008921	DNA polymerase III, clamp loader complex, gamma/delta/delta subunit, C-terminal	15	1	1	1	0.00187329	0.257655	1	1	1	1	1	1	0.00187329
TraesCS1A02G378200	1						IPR000571	Zinc finger, CCCH-type	118	1	0.375263	1	0.131421	0.00188802	1	1	1	1	1	1	0.00188802
TraesCS1A02G379700	1						IPR002344	Lupus La protein	15	1	1	1	1	0.00188802	1	1	1	1	1	1	0.00188802
TraesCS1A02G379800	1						IPR002877	Ribosomal RNA methyltransferase, FtsJ domain	15	1	1	1	0.0133052	0.00188802	1	1	1	1	1	1	0.00188802
TraesCS1A02G381200	1						IPR004468	CTP synthase	15	1	1	0.429131	1	0.00188802	1	1	1	1	1	1	0.00188802
TraesCS1A02G381500	1						IPR007081	RNA polymerase Rpb1, domain 5	15	1	1	1	1	0.00188802	1	1	1	1	1	1	0.00188802
TraesCS1A02G383800	1						IPR017456	CTP synthase, N-terminal	15	1	1	0.429131	1	0.00188802	1	1	1	1	1	1	0.00188802
TraesCS1A02G384000	1						IPR019734	Tetratricopeptide repeat	251	0.881083	1	0.805388	0.515559	0.00188802	1	1	1	1	1	1	0.00188802
TraesCS1A02G385400	1						IPR030378	Circularly permuted (CP)-type guanine nucleotide-binding (G) domain	15	1	1	0.799061	0.0739508	0.00188802	1	1	1	1	1	1	0.00188802
TraesCS1A02G388000	1						IPR005174	Domain unknown function DUF295	38	0.00189778	1	1	1	1	1	1	1	1	1	1	0.00189778
TraesCS1A02G389500	1						IPR013766	Thioredoxin domain	160	0.00189778	1	0.051648	1	1	1	1	1	1	1	1	0.00189778
TraesCS1A02G390500	1						IPR014758	Methionyl-tRNA synthetase	11	1	1	0.533336	0.00189841	1	1	1	1	1	1	1	0.00189841
TraesCS1A02G391600	1						IPR015866	Serine-tRNA synthetase, type1, N-terminal	11	1	1	0.533336	0.00189841	1	1	1	1	1	1	1	0.00189841
TraesCS1A02G391900	1						IPR020588	DNA recombination and repair protein RecA-like, ATP-binding domain	11	1	1	1	0.00189841	0.419128	1	1	1	1	1	1	0.00189841
TraesCS1A02G392300	1						IPR033911	Methioninyl-tRNA synthetase core domain	11	1	1	0.533336	0.00189841	1	1	1	1	1	1	1	0.00189841
TraesCS1A02G394100	1						IPR001046	NRAMP family	16	1	1	1	1	1	0.857029	0.00195299	1	1	1	1	0.00195299
TraesCS1A02G394500	1						IPR003340	B3 DNA binding domain	99	1	0.00198104	1	1	1	1	0.770834	1	1	1	1	0.00198104
TraesCS1A02G395100	1						IPR006214	Bax inhibitor 1-related	17	0.00199513	1	1	1	1	1	1	1	1	1	1	0.00199513
TraesCS1A02G395300	1						IPR009009	RlpA-like protein, double-psi beta-barrel domain	62	1	1	0.799061	1	1	1	0.197376	0.0266238	0.00200875	1	1	0.00200875
TraesCS1A02G396000	1						IPR006074	GTP1/OBG, conserved site	11	1	1	1	0.105632	0.00205525	1	1	1	1	1	1	0.00205525
TraesCS1A02G396600	1						IPR003130	Dynamin GTPase effector	21	0.00206797	1	1	1	1	1	1	1	1	1	1	0.00206797
TraesCS1A02G396700	1						IPR020850	GTPase effector domain	21	0.00206797	1	1	1	1	1	1	1	1	1	1	0.00206797
TraesCS1A02G396800	1						IPR021863	Fatty acid desaturase, N-terminal	18	1	0.00210206	1	1	1	1	1	1	1	1	1	0.00210206
TraesCS1A02G398400	1						IPR008889	VQ	39	0.0841656	1	1	1	1	1	1	0.00210757	1	1	1	0.00210757
TraesCS1A02G399600	1						IPR025322	PADRE domain	39	1	1	1	1	1	1	1	0.00210757	1	1	1	0.00210757
TraesCS1A02G400300	1						IPR006630	La-type HTH domain	25	1	1	1	1	0.00210878	1	1	1	1	1	1	0.00210878
TraesCS1A02G400700	1						IPR017941	Rieske [2Fe-2S] iron-sulphur domain	31	1	0.00218795	1	1	1	1	1	1	1	1	1	0.00218795
TraesCS1A02G402900	1						IPR001220	Legume lectin domain	82	0.00870018	1	1	1	1	1	1	0.0305068	0.00238494	1	1	0.00238494
TraesCS1A02G403100	1						IPR018316	Tubulin/FtsZ, 2-layer sandwich domain	48	1	1	1	0.0769848	1	1	0.815595	1	1	1	0.00239442	0.00239442
TraesCS1A02G403500	1						IPR020892	Cyclophilin-type peptidyl-prolyl cis-trans isomerase, conserved site	36	1	1	1	0.00239461	0.0874475	1	1	1	1	1	1	0.00239461
TraesCS1A02G404200	1						IPR021109	Aspartic peptidase domain	121	0.00242992	1	1	1	1	1	0.0499548	0.431052	0.545488	1	1	0.00242992
TraesCS1A02G406200	1						IPR000246	Peptidase T2, asparaginase 2	16	1	0.00260191	1	1	1	1	1	1	1	1	1	0.00260191
TraesCS1A02G407100	1						IPR001296	Glycosyl transferase, family 1	74	1	0.00260191	1	1	1	0.8717	1	1	1	1	1	0.00260191
TraesCS1A02G409200	1						IPR004316	SWEET sugar transporter	37	1	0.00260191	0.776619	1	1	1	1	1	1	1	1	0.00260191
TraesCS1A02G410500	1						IPR013591	Brevis radix (BRX) domain	16	1	0.00260191	0.86493	1	1	1	1	1	1	1	1	0.00260191
TraesCS1A02G410700	1						IPR011527	ABC transporter type 1, transmembrane domain	103	1	0.0480418	0.988876	1	1	1	0.0946317	0.00265809	1	1	1	0.00265809
TraesCS1A02G411200	1						IPR022812	Dynamin	32	0.00268523	1	1	1	1	1	1	1	1	1	1	0.00268523
TraesCS1A02G411500	1						IPR030381	Dynamin-type guanine nucleotide-binding (G) domain	32	0.00268523	1	1	1	1	1	1	1	1	1	1	0.00268523
TraesCS1A02G413900	1						IPR001509	NAD-dependent epimerase/dehydratase	94	1	0.00269285	1	1	1	1	1	1	1	1	1	0.00269285
TraesCS1A02G414000	1						IPR023222	PsbQ-like domain	21	1	0.00274003	0.427538	1	1	1	1	1	1	1	1	0.00274003
TraesCS1A02G414600	1						IPR003008	Tubulin/FtsZ, GTPase domain	50	1	1	1	0.0127944	1	1	0.860477	1	1	1	0.00284419	0.00284419
TraesCS1A02G414700	1						IPR022742	Serine aminopeptidase, S33	58	1	1	0.487077	1	1	0.0028964	1	1	1	1	1	0.0028964
TraesCS1A02G415100	1						IPR022740	Polyphenol oxidase, C-terminal	10	1	1	1	1	1	1	0.0166259	0.00290069	1	1	1	0.00290069
TraesCS1A02G415800	1						IPR001153	Barwin domain	10	0.600002	1	1	1	1	1	1	0.00290069	1	1	1	0.00290069
TraesCS1A02G416000	1						IPR018226	Barwin, conserved site	10	0.600002	1	1	1	1	1	1	0.00290069	1	1	1	0.00290069
TraesCS1A02G416600	1						IPR013525	ABC-2 type transporter, transmembrane domain	71	1	1	1	1	1	0.771394	1	0.0029314	1	1	0.408638	0.0029314
TraesCS1A02G417300	1						IPR003953	FAD-dependent oxidoreductase 2, FAD binding domain	11	1	1	1	1	1	1	0.00294019	1	1	1	1	0.00294019
TraesCS1A02G417500	1						IPR005381	Zinc finger-XS domain	16	1	1	1	1	0.00298098	1	1	1	1	1	1	0.00298098
TraesCS1A02G417700	1						IPR000070	Pectinesterase, catalytic	10	1	1	0.974557	1	1	1	1	1	1	1	0.00299004	0.00299004
TraesCS1A02G418300	1						IPR008587	Filament-like plant protein	10	1	1	0.478946	1	1	1	1	1	1	1	0.00299004	0.00299004
TraesCS1A02G419600	1						IPR024788	Malectin-like domain	51	0.323321	1	1	1	1	1	0.00301551	1	1	1	1	0.00301551
TraesCS1A02G420100	1						IPR017871	ABC transporter-like, conserved site	184	1	0.054517	1	1	1	1	0.17424	0.00302872	1	1	1	0.00302872
TraesCS1A02G420300	1						IPR002100	Transcription factor, MADS-box	32	1	0.375742	0.00304557	1	1	0.412941	1	1	1	1	1	0.00304557
TraesCS1A02G420800	1						IPR008264	Beta-glucanase	27	1	1	1	1	1	1	1	0.0916392	1	0.326453	0.00312584	0.00312584
TraesCS1A02G421600	1						IPR034085	TOG domain	21	1	1	0.740533	1	0.00315239	1	1	1	1	1	1	0.00315239
TraesCS1A02G424000	1						IPR012724	Chaperone DnaJ	26	1	1	0.151012	0.00318578	1	1	1	0.384282	1	1	1	0.00318578
TraesCS1A02G427000	1						IPR008545	WEB family	14	1	1	1	1	0.632422	0.00321219	1	1	1	1	1	0.00321219
TraesCS1A02G427300	1						IPR021789	KHA domain	14	1	0.00325264	1	1	1	1	1	1	0.484494	1	1	0.00325264
TraesCS1A02G427400	1						IPR000008	C2 domain	193	0.00327356	1	1	1	1	0.273813	1	1	0.0224701	1	1	0.00327356
TraesCS1A02G429400	1						IPR001926	Tryptophan synthase beta chain-like, PALP domain	47	1	1	0.00327677	1	0.954033	1	1	1	1	1	1	0.00327677
TraesCS1A02G430000	1						IPR000432	DNA mismatch repair protein MutS, C-terminal	12	1	1	0.00332464	1	0.124588	1	1	1	1	1	1	0.00332464
TraesCS1A02G430100	1						IPR014012	Helicase/SANT-associated domain	12	1	0.455941	0.00332464	1	1	1	1	1	1	1	1	0.00332464
TraesCS1A02G430200	1						IPR002319	Phenylalanyl-tRNA synthetase	12	1	1	0.58451	0.00339359	0.474873	1	1	1	1	1	1	0.00339359
TraesCS1A02G432900	1						IPR005825	Large ribosomal subunit protein uL24, conserved site	12	1	1	0.58451	0.00339359	0.474873	1	1	1	1	1	1	0.00339359
TraesCS1A02G435100	1						IPR015507	Ribosomal RNA large subunit methyltransferase E	12	1	1	1	0.00339359	0.00346898	1	1	1	1	1	1	0.00339359
TraesCS1A02G435200	1						IPR011598	Myc-type, basic helix-loop-helix (bHLH) domain	173	1	0.0166079	1	1	1	0.0034245	1	0.431052	1	1	1	0.0034245
TraesCS1A02G439600	1						IPR010918	PurM-like, C-terminal domain	12	1	1	0.58451	1	0.00346898	1	1	1	1	1	1	0.00346898
TraesCS1A02G440200	1						IPR016188	PurM-like, N-terminal domain	12	1	1	0.58451	1	0.00346898	1	1	1	1	1	1	0.00346898
TraesCS1A02G441100	1						IPR018314	Bacterial Fmu (Sun)/eukaryotic nucleolar NOL1/Nop2p, conserved site	12	1	1	1	0.0274846	0.00346898	1	1	1	1	1	1	0.00346898
TraesCS1A02G443900	1						IPR013026	Tetratricopeptide repeat-containing domain	251	1	1	0.117639	1	0.00353262	1	1	1	1	1	1	0.00353262
TraesCS1A02G444200	1						IPR025486	Domain of unknown function DUF4378	28	1	0.841073	1	1	1	1	1	1	1	1	0.00353485	0.00353485
TraesCS1A02G444800	1						IPR001229	Jacalin-like lectin domain	35	1	1	1	1	1	1	1	0.195161	0.00356202	1	0.00753571	0.00356202
TraesCS1B02G000900	1						IPR003480	Transferase	136	0.00359456	1	1	1	1	1	1	0.0068401	1	1	1	0.00359456
TraesCS1B02G001100	1						IPR001362	Glycoside hydrolase, family 32	56	0.00362507	1	1	1	1	1	0.131074	1	1	1	1	0.00362507
TraesCS1B02G001700	1						IPR013148	Glycosyl hydrolase family 32, N-terminal	56	0.00362507	1	1	1	1	1	0.131074	1	1	1	1	0.00362507
TraesCS1B02G001800	1						IPR013189	Glycosyl hydrolase family 32, C-terminal	56	0.00362507	1	1	1	1	1	0.131074	1	1	1	1	0.00362507
TraesCS1B02G001900	1						IPR007855	RNA-dependent RNA polymerase, eukaryotic-type	12	0.916661	1	1	1	1	1	0.613445	1	0.00365202	1	1	0.00365202
TraesCS1B02G002100	1						IPR003349	JmjN domain	12	1	0.841073	1	1	1	1	1	1	0.00365202	1	1	0.00365202
TraesCS1B02G004900	1						IPR000182	GNAT domain	82	1	0.0036773	1	0.377432	1	1	1	1	1	1	1	0.0036773
TraesCS1B02G005600	1						IPR003954	RNA recognition motif domain, eukaryote	45	1	1	1	0.294584	0.00368268	1	1	1	1	1	1	0.00368268
TraesCS1B02G007800	1						IPR009008	Valyl/Leucyl/Isoleucyl-tRNA synthetase, editing domain	27	1	1	0.00980153	1	0.00368268	1	1	1	1	1	1	0.00368268
TraesCS1B02G008200	1						IPR013155	Methionyl/Valyl/Leucyl/Isoleucyl-tRNA synthetase, anticodon-binding	27	1	1	0.00980153	1	0.00368268	1	1	1	1	1	1	0.00368268
TraesCS1B02G016800	1						IPR017926	Glutamine amidotransferase	45	1	0.844484	0.164499	1	0.00368268	1	1	1	1	1	1	0.00368268
TraesCS1B02G017200	1						IPR019954	Ubiquitin conserved site	66	0.00379174	1	1	0.105715	1	1	0.114912	1	1	1	1	0.00379174
TraesCS1B02G017900	1						IPR008927	6-phosphogluconate dehydrogenase C-terminal domain-like	66	0.00379174	1	0.180891	1	1	1	0.834957	1	1	1	1	0.00379174
TraesCS1B02G018200	1						IPR005199	Glycoside hydrolase, family 79	11	1	1	1	1	1	1	1	1	1	1	0.00379434	0.00379434
TraesCS1B02G018900	1						IPR002155	Thiolase	14	0.00397648	1	1	1	1	1	0.210726	1	1	1	1	0.00397648
TraesCS1B02G019100	1						IPR020610	Thiolase, active site	14	0.00397648	1	1	1	1	1	0.210726	1	1	1	1	0.00397648
TraesCS1B02G020700	1						IPR020613	Thiolase, conserved site	14	0.00397648	1	1	1	1	1	0.210726	1	1	1	1	0.00397648
TraesCS1B02G021300	1						IPR020616	Thiolase, N-terminal	14	0.00397648	1	1	1	1	1	0.210726	1	1	1	1	0.00397648
TraesCS1B02G022800	1						IPR020617	Thiolase, C-terminal	14	0.00397648	1	1	1	1	1	0.210726	1	1	1	1	0.00397648
TraesCS1B02G024500	1						IPR001452	SH3 domain	14	0.00397648	1	1	1	1	1	1	1	1	1	1	0.00397648
TraesCS1B02G030800	1						IPR003736	Phenylacetic acid degradation-related domain	14	0.00397648	1	1	1	1	1	1	1	1	1	1	0.00397648
TraesCS1B02G034200	1						IPR021924	Protein of unknown function DUF3537	12	1	0.00398897	1	1	1	1	1	1	1	1	1	0.00398897
TraesCS1B02G037700	1						IPR000375	Dynamin stalk domain	22	0.00398926	1	1	1	1	1	1	1	1	1	1	0.00398926
TraesCS1B02G041200	1						IPR001938	Thaumatin family	31	1	1	1	1	1	1	1	0.00407057	1	1	1	0.00407057
TraesCS1B02G041300	1						IPR008011	Complex 1 LYR protein domain	20	0.00418789	1	1	0.576289	1	1	1	1	1	0.827815	1	0.00418789
TraesCS1B02G041400	1						IPR007273	SCAMP	16	0.00420017	1	1	1	1	1	1	1	1	1	1	0.00420017
TraesCS1B02G042200	1						IPR003609	PAN/Apple domain	110	1	1	1	1	1	1	0.0613636	0.00420712	1	1	1	0.00420712
TraesCS1B02G044000	1						IPR003864	CSC1/OSCA1-like, 7TM region	26	1	0.995764	1	1	1	0.476223	0.00430985	1	1	1	1	0.00430985
TraesCS1B02G044800	1						IPR027815	CSC1/OSCA1-like, cytosolic domain	26	1	0.995764	1	1	1	0.476223	0.00430985	1	1	1	1	0.00430985
TraesCS1B02G045700	1						IPR032880	CSC1/OSCA1-like, N-terminal transmembrane domain	26	1	0.995764	1	1	1	0.476223	0.00430985	1	1	1	1	0.00430985
TraesCS1B02G047000	1						IPR018253	DnaJ domain, conserved site	125	1	1	0.00446162	0.341056	1	1	1	1	1	1	1	0.00446162
TraesCS1B02G048300	1						IPR001094	Flavodoxin-like	11	1	1	1	0.430432	1	1	1	1	1	0.00450644	1	0.00450644
TraesCS1B02G057800	1						IPR000306	FYVE zinc finger	35	1	0.123478	1	1	1	1	0.00463513	1	1	1	1	0.00463513
TraesCS1B02G059000	1						IPR017455	Zinc finger, FYVE-related	35	1	0.123478	1	1	1	1	0.00463513	1	1	1	1	0.00463513
TraesCS1B02G059800	1						IPR027329	TPX2, C-terminal	12	1	1	1	1	1	1	1	1	1	1	0.00491133	0.00491133
TraesCS1B02G060400	1						IPR001487	Bromodomain	54	1	0.00496206	0.0571112	1	0.839555	1	1	1	1	1	1	0.00496206
TraesCS1B02G060500	1						IPR024750	Calcium-transporting P-type ATPase, N-terminal autoinhibitory domain	24	0.195657	1	0.533336	1	1	1	1	1	0.00510225	1	1	0.00510225
TraesCS1B02G060700	1						IPR012416	CALMODULIN-BINDING PROTEIN60	38	0.00525303	1	1	1	1	1	1	1	0.583486	1	1	0.00525303
TraesCS1B02G060900	1						IPR033121	Peptidase family A1 domain	114	0.00533275	1	1	1	1	1	0.0800021	0.384255	0.465913	1	0.987019	0.00533275
TraesCS1B02G061200	1						IPR003594	Histidine kinase/HSP90-like ATPase	82	1	1	1	1	0.00533386	1	1	1	0.441049	1	1	0.00533386
TraesCS1B02G063800	1						IPR000924	Glutamyl/glutaminyl-tRNA synthetase	13	1	1	1	0.0395388	0.00533386	1	1	1	1	1	1	0.00533386
TraesCS1B02G064800	1						IPR012961	ATP-dependent RNA helicase Ski2/MTR4, C-terminal	13	1	1	0.10195	1	0.00533386	1	1	1	1	1	1	0.00533386
TraesCS1B02G065900	1						IPR020058	Glutamyl/glutaminyl-tRNA synthetase, class Ib, catalytic domain	13	1	1	1	0.0395388	0.00533386	1	1	1	1	1	1	0.00533386
TraesCS1B02G068200	1						IPR020061	Glutamyl/glutaminyl-tRNA synthetase, class Ib, alpha-bundle domain	13	1	1	1	0.0395388	0.00533386	1	1	1	1	1	1	0.00533386
TraesCS1B02G068500	1						IPR020095	Pseudouridine synthase I, TruA, C-terminal	13	1	1	1	0.1804	0.00533386	1	1	1	1	1	1	0.00533386
TraesCS1B02G068700	1						IPR020097	Pseudouridine synthase I, TruA, alpha/beta domain	13	1	1	1	0.1804	0.00533386	1	1	1	1	1	1	0.00533386
TraesCS1B02G073800	1						IPR004853	Sugar phosphate transporter domain	80	0.00543263	1	1	1	1	1	1	1	1	1	1	0.00543263
TraesCS1B02G073900	1						IPR005031	Coenzyme Q-binding protein COQ10, START domain	11	1	0.375742	1	1	1	0.00543407	1	1	1	1	1	0.00543407
TraesCS1B02G074100	1						IPR009072	Histone-fold	129	1	1	1	1	1	0.00543407	1	0.497668	1	1	1	0.00543407
TraesCS1B02G077600	1						IPR000197	Zinc finger, TAZ-type	25	1	0.923257	0.00547947	1	1	1	1	1	1	1	1	0.00547947
TraesCS1B02G078600	1						IPR027443	Isopenicillin N synthase-like	153	0.656034	1	1	1	1	0.551519	0.00570435	0.113586	1	1	1	0.00570435
TraesCS1B02G080500	1						IPR017937	Thioredoxin, conserved site	70	0.00577653	1	1	1	1	0.15106	1	1	1	1	1	0.00577653
TraesCS1B02G081900	1						IPR022712	Beta-Casp domain	13	1	1	1	0.00579174	0.548282	1	1	1	1	1	1	0.00579174
TraesCS1B02G084500	1						IPR019825	Legume lectin, beta chain, Mn/Ca-binding site	25	1	1	0.950201	1	1	1	1	0.363193	0.00595785	1	1	0.00595785
TraesCS1B02G085000	1						IPR010720	Alpha-L-arabinofuranosidase, C-terminal	13	1	1	1	1	1	1	0.0062565	1	0.462947	1	1	0.0062565
TraesCS1B02G085100	1						IPR003106	Leucine zipper, homeobox-associated	28	1	0.0067598	1	1	1	1	0.0273484	1	1	1	1	0.0067598
TraesCS1B02G086500	1						IPR006563	POX domain	28	1	0.0067598	0.202139	1	1	1	0.720237	1	1	1	1	0.0067598
TraesCS1B02G087700	1						IPR000073	Alpha/beta hydrolase fold-1	164	1	0.076148	1	1	1	0.00687158	1	0.0286212	1	1	1	0.00687158
TraesCS1B02G088500	1						IPR006683	Thioesterase domain	25	0.00689115	1	1	1	1	1	1	1	1	0.277979	1	0.00689115
TraesCS1B02G089000	1						IPR010908	Longin domain	25	0.00689115	1	1	1	1	1	1	1	1	1	1	0.00689115
TraesCS1B02G089100	1						IPR000858	S-locus glycoprotein domain	98	1	1	1	1	1	1	0.131074	0.00690632	1	1	1	0.00690632
TraesCS1B02G090400	1						IPR001951	Histone H4	21	1	1	1	1	1	0.00716708	1	1	1	1	1	0.00716708
TraesCS1B02G091800	1						IPR008479	Protein of unknown function DUF760	16	1	0.511904	1	1	1	0.00716708	1	1	1	1	1	0.00716708
TraesCS1B02G091900	1						IPR019809	Histone H4, conserved site	21	1	1	1	1	1	0.00716708	1	1	1	1	1	0.00716708
TraesCS1B02G094600	1						IPR031100	LOG family	16	1	0.841073	1	1	1	0.00716708	1	0.127467	1	1	1	0.00716708
TraesCS1B02G094700	1						IPR017884	SANT domain	42	1	1	0.458667	1	0.00725574	1	1	1	1	1	1	0.00725574
TraesCS1B02G095200	1						IPR016140	Bifunctional inhibitor/plant lipid transfer protein/seed storage helical domain	99	0.916661	1	1	1	1	1	0.266887	0.220688	0.677349	1	0.00730923	0.00730923
TraesCS1B02G095600	1						IPR009091	Regulator of chromosome condensation 1/beta-lactamase-inhibitor protein II	49	1	0.00733596	1	1	1	0.412941	1	1	1	1	1	0.00733596
TraesCS1B02G096900	1						IPR000048	IQ motif, EF-hand binding site	97	1	0.12696	1	1	1	0.675836	1	1	0.00736406	1	1	0.00736406
TraesCS1B02G097300	1						IPR009030	Growth factor receptor cysteine-rich domain	35	1	1	1	1	1	1	1	0.00751639	0.0230134	1	1	0.00751639
TraesCS1B02G097700	1						IPR018170	Aldo/keto reductase, conserved site	35	1	1	0.683035	1	1	1	1	0.00751639	1	1	1	0.00751639
TraesCS1B02G098800	1						IPR007856	Saposin-like type B, region 1	23	0.00752432	1	1	1	1	1	1	0.987885	1	1	1	0.00752432
TraesCS1B02G099600	1						IPR008139	Saposin B type domain	23	0.00752432	1	1	1	1	1	1	0.987885	1	1	1	0.00752432
TraesCS1B02G100100	1						IPR011001	Saposin-like	23	0.00752432	1	1	1	1	1	1	0.987885	1	1	1	0.00752432
TraesCS1B02G101800	1						IPR021940	Very-long-chain aldehyde decarbonylase CER1-like, C-terminal	14	1	1	1	1	1	1	0.0503157	1	1	1	0.00753571	0.00753571
TraesCS1B02G102100	1						IPR013815	ATP-grasp fold, subdomain 1	35	1	1	0.0194126	1	1	1	0.915964	1	1	1	0.00753571	0.00753571
TraesCS1B02G102700	1						IPR001752	Kinesin motor domain	65	1	0.0951583	0.478946	1	1	1	1	1	1	1	0.00772771	0.00772771
TraesCS1B02G102800	1						IPR018303	P-type ATPase, phosphorylation site	105	0.139456	1	1	1	1	1	0.00793903	1	0.1292	1	1	0.00793903
TraesCS1B02G103700	1						IPR001199	Cytochrome b5-like heme/steroid binding domain	39	0.00798903	1	1	1	1	1	1	1	1	1	1	0.00798903
TraesCS1B02G105200	1						IPR006687	Small GTPase superfamily, SAR1-type	11	0.0080355	1	1	1	1	1	1	1	0.365172	1	1	0.0080355
TraesCS1B02G105300	1						IPR005027	Glycosyl transferase, family 43	21	0.0080355	1	1	1	1	1	0.142955	1	1	1	1	0.0080355
TraesCS1B02G107000	1						IPR003892	Ubiquitin system component CUE	21	0.0080355	1	1	1	1	1	1	1	1	1	1	0.0080355
TraesCS1B02G107100	1						IPR027027	GOSR2/Membrin/Bos1	11	0.0080355	1	1	1	1	1	1	1	1	1	1	0.0080355
TraesCS1B02G107300	1						IPR015590	Aldehyde dehydrogenase domain	48	0.475943	1	1	1	1	1	0.00809137	1	1	1	0.896187	0.00809137
TraesCS1B02G107500	1						IPR011685	LETM1-like	10	1	1	0.00822511	1	1	1	1	1	1	1	1	0.00822511
TraesCS1B02G108200	1						IPR006171	TOPRIM domain	14	1	1	0.126078	1	0.00823217	1	1	1	1	1	1	0.00823217
TraesCS1B02G108500	1						IPR007148	Small-subunit processome, Utp12	14	1	1	1	0.00913349	0.00823217	1	1	1	1	1	1	0.00823217
TraesCS1B02G108700	1						IPR008250	P-type ATPase, A domain	106	0.15454	1	1	1	1	1	0.00824556	1	0.132694	1	1	0.00824556
TraesCS1B02G111300	1						IPR023299	P-type ATPase, cytoplasmic domain N	106	0.15454	1	1	1	1	1	0.00824556	1	0.132694	1	1	0.00824556
TraesCS1B02G111400	1						IPR002902	Gnk2-homologous domain	83	1	0.841073	1	1	1	1	1	0.00837416	0.150125	1	1	0.00837416
TraesCS1B02G114400	1						IPR006050	DNA photolyase, N-terminal	23	1	0.00844011	1	1	1	0.137676	1	1	1	1	1	0.00844011
TraesCS1B02G115300	1						IPR008138	Saposin B type, region 2	19	0.00865062	1	1	1	1	1	0.919192	0.794009	1	1	1	0.00865062
TraesCS1B02G116800	1						IPR006016	UspA	64	0.00870018	1	1	1	1	0.353248	1	1	0.58302	1	1	0.00870018
TraesCS1B02G117200	1						IPR006626	Parallel beta-helix repeat	37	0.00870018	1	1	1	1	1	0.975824	1	1	1	1	0.00870018
TraesCS1B02G117400	1						IPR006918	COBRA, plant	17	0.00870018	1	1	1	1	1	1	1	1	0.626157	1	0.00870018
TraesCS1B02G117500	1						IPR008758	Peptidase S28	13	0.00870018	1	1	1	1	1	1	1	1	1	1	0.00870018
TraesCS1B02G117900	1						IPR013024	Gamma-glutamyl cyclotransferase-like	13	0.00870018	1	1	1	1	1	1	1	1	1	1	0.00870018
TraesCS1B02G118200	1						IPR019585	26S proteasome regulatory subunit Rpn7/COP9 signalosome complex subunit 1	13	0.00870018	1	1	1	1	1	1	1	1	1	1	0.00870018
TraesCS1B02G119000	1						IPR031468	Synaptotagmin-like mitochondrial-lipid-binding domain	17	0.00870018	1	1	1	1	1	1	1	1	0.626157	1	0.00870018
TraesCS1B02G120300	1						IPR001757	P-type ATPase	107	0.173812	1	1	1	1	1	0.00878244	1	0.137895	1	1	0.00878244
TraesCS1B02G122100	1						IPR016162	Aldehyde dehydrogenase N-terminal domain	49	0.526918	1	1	1	1	1	0.00878244	1	1	1	0.907316	0.00878244
TraesCS1B02G123400	1						IPR006685	Mechanosensitive ion channel MscS	13	1	0.0091318	1	1	1	0.643187	1	1	1	1	1	0.0091318
TraesCS1B02G125100	1						IPR010978	tRNA-binding arm	14	1	1	0.126078	0.00913349	1	1	1	0.497668	1	1	1	0.00913349
TraesCS1B02G125600	1						IPR013823	Large ribosomal subunit protein bL12, C-terminal	14	1	1	0.126078	0.00913349	1	1	1	1	1	1	1	0.00913349
TraesCS1B02G125700	1						IPR015413	Methionyl/Leucyl tRNA synthetase	14	1	1	0.0398755	0.00913349	1	1	1	1	1	1	1	0.00913349
TraesCS1B02G126100	1						IPR008797	Oxygen-evolving enhancer protein 3	18	1	0.0093815	0.582654	1	1	1	1	1	1	1	1	0.0093815
TraesCS1B02G126300	1						IPR011141	Polyketide synthase, type III	18	1	0.0093815	1	1	1	1	1	1	1	1	0.0142475	0.0093815
TraesCS1B02G126700	1						IPR003613	U-box domain	101	1	1	1	1	1	0.0293943	1	1	0.00977662	1	1	0.00977662
TraesCS1B02G126800	1						IPR000897	Signal recognition particle, SRP54 subunit, GTPase domain	18	1	1	0.00980153	1	1	1	1	1	1	1	1	0.00980153
TraesCS1B02G127700	1						IPR004360	Glyoxalase/fosfomycin resistance/dioxygenase domain	27	0.218007	1	0.00980153	1	1	1	1	1	1	1	1	0.00980153
TraesCS1B02G127900	1						IPR013822	Signal recognition particle SRP54, helical bundle	18	1	1	0.00980153	1	1	1	1	1	1	1	1	0.00980153
TraesCS1B02G128100	1						IPR024593	Domain of unknown function DUF3444	14	1	0.658706	0.00980153	1	1	1	1	1	1	1	1	0.00980153
TraesCS1B02G128400	1						IPR001025	Bromo adjacent homology (BAH) domain	29	1	0.00984917	1	1	1	1	0.748348	1	1	1	1	0.00984917
TraesCS1B02G128600	1						IPR000594	THIF-type NAD/FAD binding fold	36	0.26795	1	1	0.0100491	1	1	0.205259	1	0.533979	1	1	0.0100491
TraesCS1B02G128800	1						IPR003397	Mitochondrial inner membrane translocase subunit Tim17/Tim22/Tim23/peroxisomal protein PMP24	36	1	1	1	0.0100491	0.894512	1	1	1	1	1	1	0.0100491
TraesCS1B02G129300	1						IPR008152	Clathrin adaptor, alpha/beta/gamma-adaptin, appendage, Ig-like subdomain	10	0.600002	1	1	1	0.0102112	1	1	1	1	1	1	0.0102112
TraesCS1B02G129400	1						IPR016438	ATP-dependent RNA helicase SKI2-like	10	1	1	0.478946	1	0.0102112	1	1	1	1	1	1	0.0102112
TraesCS1B02G129600	1						IPR025696	Exosome RNA helicase MTR4-like, beta-barrel domain	10	1	1	0.478946	1	0.0102112	1	1	1	1	1	1	0.0102112
TraesCS1B02G130300	1						IPR000529	Small ribosomal subunit protein bS6	10	1	1	0.478946	0.0108152	0.966031	1	1	1	1	1	1	0.0108152
TraesCS1B02G131000	1						IPR020059	Glutamyl/glutaminyl-tRNA synthetase, class Ib, anti-codon binding domain	10	1	1	1	0.0108152	0.340986	1	1	1	1	1	1	0.0108152
TraesCS1B02G132300	1						IPR025520	Domain of unknown function DUF4408	16	1	0.841073	1	1	1	0.857029	1	1	0.0108287	1	1	0.0108287
TraesCS1B02G133100	1						IPR006539	P-type ATPase, subfamily IV	26	0.0110763	1	1	1	1	1	0.238889	1	1	1	1	0.0110763
TraesCS1B02G134600	1						IPR032630	P-type ATPase, C-terminal	26	0.0110763	1	1	1	1	1	0.238889	1	1	1	1	0.0110763
TraesCS1B02G135700	1						IPR032631	P-type ATPase, N-terminal	26	0.0110763	1	1	1	1	1	0.238889	1	1	1	1	0.0110763
TraesCS1B02G136200	1						IPR005607	BSD domain	26	0.0110763	1	1	1	1	1	0.656224	1	1	1	1	0.0110763
TraesCS1B02G136500	1						IPR019794	Peroxidase, active site	97	0.815693	1	1	1	1	1	0.0111339	0.0725049	1	1	0.751576	0.0111339
TraesCS1B02G136700	1						IPR020833	Lipoxygenase, iron binding site	25	1	1	1	1	1	1	0.613445	0.0112045	1	1	1	0.0112045
TraesCS1B02G138600	1						IPR020471	Aldo-keto reductase	38	0.808489	1	0.805068	1	1	1	1	0.0112045	1	1	1	0.0112045
TraesCS1B02G139000	1						IPR001360	Glycoside hydrolase family 1	57	1	0.0112264	0.923671	1	1	1	0.142054	1	1	1	1	0.0112264
TraesCS1B02G139500	1						IPR007125	Histone H2A/H2B/H3	67	1	1	1	1	0.94337	0.0112843	1	0.384282	1	1	1	0.0112843
TraesCS1B02G139900	1						IPR005380	XS domain	20	1	1	1	1	0.0113252	1	1	1	1	1	1	0.0113252
TraesCS1B02G140900	1						IPR016161	Aldehyde/histidinol dehydrogenase	51	0.477643	1	1	1	1	1	0.0115692	1	1	1	0.963829	0.0115692
TraesCS1B02G141900	1						IPR015947	PUA-like domain	70	1	0.264307	0.246435	0.0116931	0.690676	1	1	1	1	1	1	0.0116931
TraesCS1B02G142200	1						IPR001607	Zinc finger, UBP-type	15	1	1	1	0.271864	0.0118414	1	1	1	1	1	1	0.0118414
TraesCS1B02G142400	1						IPR019818	Isocitrate/isopropylmalate dehydrogenase, conserved site	15	1	1	1	1	0.0118414	1	1	1	1	1	1	0.0118414
TraesCS1B02G142800	1						IPR028941	WHIM2 domain	15	1	0.418707	1	1	0.0118414	1	1	1	1	1	1	0.0118414
TraesCS1B02G143000	1						IPR018221	Glycoside hydrolase family 9, His active site	17	0.032342	1	1	1	1	1	1	1	1	1	0.0126624	0.0126624
TraesCS1B02G143600	1						IPR001388	Synaptobrevin-like	24	0.0126729	1	1	1	1	1	1	1	1	1	1	0.0126729
TraesCS1B02G143800	1						IPR000146	Fructose-1,6-bisphosphatase class 1	16	1	0.0127776	1	1	1	1	1	1	1	1	1	0.0127776
TraesCS1B02G144500	1						IPR024752	Myb/SANT-like domain	16	1	0.0127776	1	1	1	1	1	1	1	1	1	0.0127776
TraesCS1B02G144600	1						IPR033391	Fructose-1-6-bisphosphatase class I, N-terminal	16	1	0.0127776	1	1	1	1	1	1	1	1	1	0.0127776
TraesCS1B02G144700	1						IPR002123	Phospholipid/glycerol acyltransferase	41	1	0.861465	0.621083	1	1	1	1	1	1	1	0.0129202	0.0129202
TraesCS1B02G145300	1						IPR004364	Aminoacyl-tRNA synthetase, class II (D/K/N)	28	1	1	0.0130486	1	0.214337	1	1	0.0181651	1	1	1	0.0130486
TraesCS1B02G145500	1						IPR028299	ClpA/B, conserved site 2	28	1	1	0.0130486	1	1	1	1	1	1	1	1	0.0130486
TraesCS1B02G146000	1						IPR029068	Glyoxalase/Bleomycin resistance protein/Dihydroxybiphenyl dioxygenase	28	0.275699	1	0.0130486	1	1	1	1	1	1	1	1	0.0130486
TraesCS1B02G147000	1						IPR000916	Bet v I/Major latex protein	15	1	0.418707	1	1	1	1	1	0.0132982	1	1	1	0.0132982
TraesCS1B02G148200	1						IPR002403	Cytochrome P450, E-class, group IV	15	1	1	1	1	1	0.771394	1	0.0132982	1	1	1	0.0132982
TraesCS1B02G148400	1						IPR013740	Redoxin	11	1	1	0.0133397	1	1	1	1	1	1	1	1	0.0133397
TraesCS1B02G148900	1						IPR015353	Rubisco LSMT, substrate-binding domain	19	1	1	0.0133397	1	0.040664	1	1	1	1	1	1	0.0133397
TraesCS1B02G149500	1						IPR000326	Phosphatidic acid phosphatase type 2/haloperoxidase	38	0.0133438	1	1	1	1	1	1	1	1	1	1	0.0133438
TraesCS1B02G149800	1						IPR001898	Solute carrier family 13	15	1	1	0.0135958	1	1	0.771394	1	1	1	1	1	0.0135958
TraesCS1B02G150000	1						IPR006903	RNA polymerase II-binding domain	15	1	1	0.0135958	1	0.690676	1	1	1	1	1	1	0.0135958
TraesCS1B02G150900	1						IPR008406	Dormancy/auxin associated protein	15	1	0.0916627	0.0135958	1	1	1	1	1	1	1	1	0.0135958
TraesCS1B02G151700	1						IPR018962	Domain of unknown function DUF1995	15	1	0.0916627	0.0135958	1	1	1	1	1	1	1	1	0.0135958
TraesCS1B02G152100	1						IPR008928	Six-hairpin glycosidase-like	75	0.0368818	1	1	1	1	1	1	1	1	1	0.0139392	0.0139392
TraesCS1B02G152800	1						IPR001969	Aspartic peptidase, active site	63	0.0140195	1	1	1	1	1	0.458438	1	1	1	1	0.0140195
TraesCS1B02G153200	1						IPR002867	IBR domain	43	0.0140195	1	1	1	1	1	0.720237	1	1	1	1	0.0140195
TraesCS1B02G155100	1						IPR009606	DESIGUAL/Modifying wall lignin-1/2	43	0.0140195	1	1	1	1	1	1	1	1	1	1	0.0140195
TraesCS1B02G155300	1						IPR017439	Amidohydrolase	22	0.0140195	1	1	1	1	1	1	1	1	0.913939	1	0.0140195
TraesCS1B02G156400	1						IPR000086	NUDIX hydrolase domain	48	0.0143409	1	1	1	1	1	1	1	1	1	1	0.0143409
TraesCS1B02G157000	1						IPR001478	PDZ domain	58	1	0.0143947	0.950201	1	0.966031	1	1	1	1	1	1	0.0143947
TraesCS1B02G157700	1						IPR018392	LysM domain	29	0.0156947	1	1	1	1	1	1	1	1	0.0145336	1	0.0145336
TraesCS1B02G158900	1						IPR029062	Class I glutamine amidotransferase-like	75	1	0.687265	0.0708281	1	0.0146772	1	1	1	1	1	1	0.0146772
TraesCS1B02G160900	1						IPR000222	PPM-type phosphatase, divalent cation binding	99	0.0550232	1	1	1	1	0.0147654	1	1	1	1	1	0.0147654
TraesCS1B02G161200	1						IPR005379	Factor of DNA methylation 1-5/IDN2 , domain XH	21	1	1	1	1	0.0148101	1	1	1	1	1	1	0.0148101
TraesCS1B02G161300	1						IPR008521	Magnesium transporter NIPA	29	0.342282	1	1	1	1	0.0148767	1	1	1	1	1	0.0148767
TraesCS1B02G164000	1						IPR001844	Chaperonin Cpn60/GroEL	26	1	1	0.606447	0.0151372	0.85608	1	1	1	1	1	1	0.0151372
TraesCS1B02G164200	1						IPR001739	Methyl-CpG DNA binding	19	1	0.0155336	1	1	1	1	1	1	1	1	1	0.0155336
TraesCS1B02G164800	1						IPR002710	Dilute domain	19	1	0.0155336	1	1	1	1	1	1	1	1	1	0.0155336
TraesCS1B02G164900	1						IPR004333	SBP domain	19	1	0.0155336	1	1	1	0.531288	1	1	1	1	1	0.0155336
TraesCS1B02G165600	1						IPR006408	P-type ATPase, subfamily IIB	31	0.07748	1	0.533336	1	1	1	1	1	0.0156611	1	1	0.0156611
TraesCS1B02G165800	1						IPR018053	Glycoside hydrolase, family 32, active site	29	0.0156947	1	1	1	1	1	1	1	0.3714	1	1	0.0156947
TraesCS1B02G167200	1						IPR007484	Peptidase M28	16	0.167556	1	1	1	1	1	0.0158503	1	1	1	1	0.0158503
TraesCS1B02G167700	1						IPR009028	Coatomer/calthrin adaptor appendage, C-terminal subdomain	11	0.767957	1	1	1	0.0158552	1	1	1	1	1	1	0.0158552
TraesCS1B02G168100	1						IPR012940	Nucleic acid binding NABP	11	1	1	0.533336	0.430432	0.0158552	1	1	1	1	1	1	0.0158552
TraesCS1B02G168600	1						IPR001270	ClpA/B family	34	1	1	0.0159083	1	1	1	1	1	1	1	1	0.0159083
TraesCS1B02G168800	1						IPR006058	2Fe-2S ferredoxin, iron-sulphur binding site	33	1	0.159328	1	1	1	1	0.0159533	1	1	1	1	0.0159533
TraesCS1B02G169200	1						IPR006045	Cupin 1	43	0.0643923	1	1	1	1	1	0.0160677	0.0916392	1	1	1	0.0160677
TraesCS1B02G169900	1						IPR023298	P-type ATPase, transmembrane domain	89	0.580011	1	1	1	1	1	0.016129	1	0.19296	1	1	0.016129
TraesCS1B02G170600	1						IPR002067	Mitochondrial carrier protein	77	1	0.358453	1	1	0.933622	0.0161817	1	1	1	1	1	0.0161817
TraesCS1B02G171600	1						IPR000674	Aldehyde oxidase/xanthine dehydrogenase, a/b hammerhead	17	1	0.601601	1	1	1	1	0.0166259	1	1	1	1	0.0166259
TraesCS1B02G171700	1						IPR001041	2Fe-2S ferredoxin-type iron-sulfur binding domain	55	1	0.385218	0.228711	1	1	1	0.0166259	1	1	1	1	0.0166259
TraesCS1B02G171800	1						IPR002346	Molybdopterin dehydrogenase, FAD-binding	17	1	0.601601	1	1	1	1	0.0166259	1	1	1	1	0.0166259
TraesCS1B02G172400	1						IPR002888	[2Fe-2S]-binding	17	1	0.601601	1	1	1	1	0.0166259	1	1	1	1	0.0166259
TraesCS1B02G172800	1						IPR005107	CO dehydrogenase flavoprotein, C-terminal	17	1	0.601601	1	1	1	1	0.0166259	1	1	1	1	0.0166259
TraesCS1B02G174000	1						IPR006206	Mevalonate/galactokinase	17	1	1	1	1	1	1	0.0166259	1	1	1	1	0.0166259
TraesCS1B02G174100	1						IPR007365	Transferrin receptor-like, dimerisation domain	10	0.600002	1	1	1	1	1	0.0166259	1	1	1	1	0.0166259
TraesCS1B02G174300	1						IPR008274	Aldehyde oxidase/xanthine dehydrogenase, first molybdopterin binding domain	17	1	0.601601	1	1	1	1	0.0166259	1	1	1	1	0.0166259
TraesCS1B02G174700	1						IPR008979	Galactose-binding domain-like	79	1	0.841073	1	1	1	1	0.0166259	1	1	1	1	0.0166259
TraesCS1B02G176700	1						IPR016208	Aldehyde oxidase/xanthine dehydrogenase-like	17	1	0.601601	1	1	1	1	0.0166259	1	1	1	1	0.0166259
TraesCS1B02G177300	1						IPR018188	Ribonuclease T2, His active site 1	10	0.600002	1	1	1	1	1	0.0166259	1	1	1	1	0.0166259
TraesCS1B02G177900	1						IPR029485	Cationic amino acid transporter, C-terminal	17	0.232987	1	1	1	1	1	0.0166259	1	1	1	1	0.0166259
TraesCS1B02G178500	1						IPR033130	Ribonuclease T2, His active site 2	10	0.600002	1	1	1	1	1	0.0166259	1	1	1	1	0.0166259
TraesCS1B02G179000	1						IPR000756	Diacylglycerol kinase, accessory domain	18	0.582031	1	1	1	1	1	0.883768	1	0.0168435	1	1	0.0168435
TraesCS1B02G179100	1						IPR005886	UDP-glucose 4-epimerase	18	0.0170059	1	1	1	1	1	0.883768	1	0.672391	1	1	0.0170059
TraesCS1B02G180000	1						IPR000612	Proteolipid membrane potential modulator	18	0.0170059	1	0.268487	1	1	1	1	1	1	1	1	0.0170059
TraesCS1B02G180900	1						IPR029067	CDC48 domain 2-like	18	0.0170059	1	1	1	1	1	1	1	1	0.688533	1	0.0170059
TraesCS1B02G181200	1						IPR001214	SET domain	86	1	0.0170497	0.0335039	1	0.380387	1	1	1	1	1	1	0.0170497
TraesCS1B02G182000	1						IPR001568	Ribonuclease T2-like	16	1	1	1	1	1	1	0.0800021	0.0171056	1	1	1	0.0171056
TraesCS1B02G182600	1						IPR003034	SAP domain	32	1	0.841073	1	1	0.0444624	1	1	1	0.0174592	1	1	0.0174592
TraesCS1B02G183500	1						IPR006439	HAD hydrolase, subfamily IA	56	1	0.77931	1	1	1	0.0175588	1	1	1	0.386061	1	0.0175588
TraesCS1B02G183600	1						IPR000687	RIO kinase	11	1	1	1	0.017602	0.0962019	1	1	1	1	1	1	0.017602
TraesCS1B02G184000	1						IPR001394	Peptidase C19, ubiquitin carboxyl-terminal hydrolase	69	1	0.980396	0.776619	1	0.0177224	1	1	1	1	1	1	0.0177224
TraesCS1B02G184500	1						IPR028889	Ubiquitin specific protease domain	69	1	0.980396	0.776619	1	0.0177224	1	1	1	1	1	1	0.0177224
TraesCS1B02G185100	1						IPR008972	Cupredoxin	80	0.223581	1	1	1	1	1	1	0.255932	1	1	0.0180811	0.0180811
TraesCS1B02G185400	1						IPR002487	Transcription factor, K-box	20	1	1	0.0182476	1	1	0.0789525	1	1	1	1	1	0.0182476
TraesCS1B02G185600	1						IPR001232	S-phase kinase-associated protein 1-like	16	0.0184132	1	1	1	1	1	1	1	1	1	1	0.0184132
TraesCS1B02G186400	1						IPR025749	Sphingomyelin synthase-like domain	10	0.0184132	1	1	1	1	1	1	1	1	1	1	0.0184132
TraesCS1B02G187000	1						IPR001104	3-oxo-5-alpha-steroid 4-dehydrogenase, C-terminal	14	1	1	1	1	1	0.0188096	1	1	1	1	1	0.0188096
TraesCS1B02G187100	1						IPR004358	Signal transduction histidine kinase-related protein, C-terminal	19	1	0.455941	1	1	1	0.0188096	1	1	1	1	1	0.0188096
TraesCS1B02G188000	1						IPR011948	Dullard phosphatase domain, eukaryotic	14	1	1	1	1	1	0.0188096	1	1	1	1	1	0.0188096
TraesCS1B02G188300	1						IPR006501	Pectinesterase inhibitor domain	20	1	0.317836	1	1	1	1	1	1	1	1	0.0189483	0.0189483
TraesCS1B02G189800	1						IPR009033	Calreticulin/calnexin, P domain	12	0.0190852	1	1	1	1	1	1	1	0.0426805	1	1	0.0190852
TraesCS1B02G190600	1						IPR000743	Glycoside hydrolase, family 28	39	0.0190852	1	1	1	1	1	1	1	1	1	1	0.0190852
TraesCS1B02G190900	1						IPR001079	Galectin, carbohydrate recognition domain	12	0.0190852	1	1	1	1	1	1	1	1	1	1	0.0190852
TraesCS1B02G192200	1						IPR005606	Sec20	12	0.0190852	1	1	1	1	1	1	1	1	1	1	0.0190852
TraesCS1B02G192300	1						IPR017214	Cytochrome b561 and DOMON domain-containing protein	12	0.0190852	1	1	1	1	1	1	1	1	1	1	0.0190852
TraesCS1B02G192900	1						IPR020946	Flavin monooxygenase-like	16	1	1	0.0194126	1	1	0.857029	0.800857	1	1	1	1	0.0194126
TraesCS1B02G194900	1						IPR002467	Peptidase M24A, methionine aminopeptidase, subfamily 1	16	1	0.841073	0.0194126	1	1	1	1	1	1	1	1	0.0194126
TraesCS1B02G195200	1						IPR003152	FATC domain	12	1	1	0.0194126	1	0.474873	1	1	1	1	1	1	0.0194126
TraesCS1B02G195500	1						IPR014009	PIK-related kinase	12	1	1	0.0194126	1	0.474873	1	1	1	1	1	1	0.0194126
TraesCS1B02G196200	1						IPR033135	ClpP, histidine active site	16	1	1	0.0194126	1	0.771636	1	1	1	1	1	1	0.0194126
TraesCS1B02G196600	1						IPR034704	L28p-like	12	1	1	0.0194126	0.515559	1	1	1	1	1	1	1	0.0194126
TraesCS1B02G196900	1						IPR032799	Xylanase inhibitor, C-terminal	107	0.0194304	1	1	1	1	1	0.113332	1	0.392379	1	0.896187	0.0194304
TraesCS1B02G197000	1						IPR001461	Aspartic peptidase A1 family	67	0.0197536	1	1	1	1	1	0.538568	0.849475	1	1	1	0.0197536
TraesCS1B02G197900	1						IPR003593	AAA+ ATPase domain	590	1	1	0.139221	1	0.934834	1	1	0.0198477	1	1	1	0.0198477
TraesCS1B02G198000	1						IPR003496	ABA/WDS induced protein	19	0.405962	0.77496	1	1	1	1	1	1	0.0200998	1	1	0.0200998
TraesCS1B02G198100	1						IPR000014	PAS domain	31	1	0.0201934	0.533336	1	0.645475	0.698756	1	1	1	1	1	0.0201934
TraesCS1B02G199500	1						IPR014718	Glycoside hydrolase-type carbohydrate-binding	34	1	0.0201934	1	1	0.790918	1	1	1	1	1	1	0.0201934
TraesCS1B02G199600	1						IPR029016	GAF domain-like	34	1	0.0201934	0.647776	1	1	1	1	1	1	1	1	0.0201934
TraesCS1B02G200300	1						IPR009003	Peptidase S1, PA clan	80	1	0.0201995	0.180891	1	0.257655	1	1	1	1	1	1	0.0201995
TraesCS1B02G200400	1						IPR027267	Arfaptin homology (AH) domain/BAR domain	32	0.0202059	1	1	1	1	1	1	1	1	1	1	0.0202059
TraesCS1B02G201400	1						IPR002504	NAD kinase	10	1	1	1	1	1	0.0212547	1	1	1	1	1	0.0212547
TraesCS1B02G201900	1						IPR003676	Small auxin-up RNA	44	1	1	1	1	1	0.0212547	1	1	1	1	1	0.0212547
TraesCS1B02G202000	1						IPR007235	Glycosyl transferase, family 28, C-terminal	10	1	1	1	1	1	0.0212547	1	1	1	1	1	0.0212547
TraesCS1B02G202400	1						IPR017437	ATP-NAD kinase, PpnK-type, all-beta	10	1	1	1	1	1	0.0212547	1	1	1	1	1	0.0212547
TraesCS1B02G202500	1						IPR018108	Mitochondrial substrate/solute carrier	146	1	0.365608	1	1	1	0.0212547	1	1	1	1	1	0.0212547
TraesCS1B02G202900	1						IPR023395	Mitochondrial carrier domain	146	1	0.365608	1	1	1	0.0212547	1	1	1	1	1	0.0212547
TraesCS1B02G203100	1						IPR006459	Casparian strip membrane protein	18	0.916661	1	1	1	1	0.990346	0.0213758	1	1	1	1	0.0213758
TraesCS1B02G203200	1						IPR014710	RmlC-like jelly roll fold	149	0.762408	0.618869	1	1	1	1	0.0214924	0.828155	1	1	1	0.0214924
TraesCS1B02G203300	1						IPR000007	Tubby, C-terminal	32	1	0.375742	1	1	1	0.0216914	1	1	1	1	1	0.0216914
TraesCS1B02G203400	1						IPR003607	HD/PDEase domain	26	1	0.0719444	1	1	1	0.0216914	1	1	1	1	1	0.0216914
TraesCS1B02G203900	1						IPR003617	Transcription elongation factor, TFIIS/CRSP70, N-terminal, sub-type	15	1	0.418707	1	1	1	0.0216914	1	1	1	1	1	0.0216914
TraesCS1B02G205000	1						IPR005269	Cytokinin riboside 5'-monophosphate phosphoribohydrolase LOG	15	1	0.77496	1	1	1	0.0216914	1	0.111844	1	1	1	0.0216914
TraesCS1B02G205300	1						IPR018066	Tubby, C-terminal, conserved site	32	1	0.375742	1	1	1	0.0216914	1	1	1	1	1	0.0216914
TraesCS1B02G205700	1						IPR018238	Glycoside hydrolase, family 14, conserved site	15	1	1	0.799061	1	1	0.0216914	1	1	1	0.10885	1	0.0216914
TraesCS1B02G205800	1						IPR023409	14-3-3 protein, conserved site	15	1	0.211947	1	1	1	0.0216914	1	1	1	1	1	0.0216914
TraesCS1B02G207300	1						IPR032377	STAR protein, homodimerisation region	15	1	1	1	1	0.690676	0.0216914	1	1	1	1	1	0.0216914
TraesCS1B02G208900	1						IPR011042	Six-bladed beta-propeller, TolB-like	97	1	0.43947	1	0.0217402	1	1	1	1	1	1	1	0.0217402
TraesCS1B02G209000	1						IPR000823	Plant peroxidase	108	0.0378528	1	1	1	1	1	0.0218976	0.0421812	1	1	0.896187	0.0218976
TraesCS1B02G209300	1						IPR002575	Aminoglycoside phosphotransferase	12	1	0.021941	1	1	1	1	0.156205	1	1	1	1	0.021941
TraesCS1B02G209600	1						IPR001085	Serine hydroxymethyltransferase	12	1	0.021941	1	1	1	1	1	1	1	1	1	0.021941
TraesCS1B02G210900	1						IPR002081	Cryptochrome/DNA photolyase class 1	12	1	0.021941	1	1	1	0.551519	1	1	1	1	1	0.021941
TraesCS1B02G211800	1						IPR027988	Transcription factor BREVIS RADIX, N-terminal domain	12	1	0.021941	1	1	1	1	1	1	1	1	1	0.021941
TraesCS1B02G211900	1						IPR006595	CTLH, C-terminal LisH motif	37	0.0219614	1	1	1	1	1	1	1	1	1	1	0.0219614
TraesCS1B02G212100	1						IPR012946	X8 domain	52	0.0224425	1	1	1	1	1	0.239106	0.174287	1	0.913939	1	0.0224425
TraesCS1B02G212500	1						IPR000407	Nucleoside phosphatase GDA1/CD39	20	0.808489	1	1	1	1	1	0.971761	0.845976	0.0224701	1	1	0.0224701
TraesCS1B02G213100	1						IPR018181	Heat shock protein 70, conserved site	52	0.236059	1	1	0.122325	1	1	1	1	0.0224701	1	1	0.0224701
TraesCS1B02G214400	1						IPR030395	Glycerophosphodiester phosphodiesterase domain	20	1	1	1	1	1	1	1	1	0.0224701	1	1	0.0224701
TraesCS1B02G215600	1						IPR005097	Saccharopine dehydrogenase, NADP binding domain	11	1	1	1	1	1	1	0.022797	1	1	1	1	0.022797
TraesCS1B02G216300	1						IPR002110	Ankyrin repeat	222	1	0.0349834	1	1	1	1	1	1	0.0230134	1	1	0.0230134
TraesCS1B02G217000	1						IPR000994	Peptidase M24	36	1	1	0.0232275	0.265568	0.481329	1	1	1	1	1	1	0.0232275
TraesCS1B02G217200	1						IPR023179	GTP-binding protein, orthogonal bundle domain	17	1	1	0.949116	0.114835	0.0234742	1	1	1	1	1	1	0.0234742
TraesCS1B02G217600	1						IPR019780	Germin, manganese binding site	30	0.636891	1	1	1	1	1	0.123479	0.0245072	1	1	1	0.0245072
TraesCS1B02G218900	1						IPR017877	Myb-like domain	64	1	0.0249004	0.86493	1	1	1	1	1	1	1	1	0.0249004
TraesCS1B02G219200	1						IPR005814	Aminotransferase class-III	23	0.301323	1	1	1	0.0255946	1	1	1	1	1	1	0.0255946
TraesCS1B02G221800	1						IPR015797	NUDIX hydrolase domain-like	55	0.0259732	1	1	1	1	1	1	1	1	1	1	0.0259732
TraesCS1B02G223600	1						IPR006091	Acyl-CoA oxidase/dehydrogenase, middle domain	21	0.0260098	1	1	1	1	1	0.0400218	1	1	1	1	0.0260098
TraesCS1B02G224800	1						IPR009075	Acyl-CoA dehydrogenase/oxidase, C-terminal	21	0.0260098	1	1	1	1	1	0.0400218	1	1	1	1	0.0260098
TraesCS1B02G225300	1						IPR009100	Acyl-CoA dehydrogenase/oxidase, N-terminal and middle domain	21	0.0260098	1	1	1	1	1	0.0400218	1	1	1	1	0.0260098
TraesCS1B02G225600	1						IPR013786	Acyl-CoA dehydrogenase/oxidase, N-terminal	21	0.0260098	1	1	1	1	1	0.0400218	1	1	1	1	0.0260098
TraesCS1B02G226100	1						IPR006639	Presenilin/signal peptide peptidase	21	0.0260098	1	1	1	1	1	0.483747	1	1	1	1	0.0260098
TraesCS1B02G227600	1						IPR027934	Cellulose synthase, RING-type zinc finger	21	0.0260098	1	1	1	1	1	1	0.0418066	1	1	1	0.0260098
TraesCS1B02G227700	1						IPR000644	CBS domain	78	1	0.026268	0.799061	1	1	0.697525	1	1	1	1	1	0.026268
TraesCS1B02G228600	1						IPR001440	Tetratricopeptide repeat 1	45	0.0264088	1	1	1	1	1	1	1	1	1	1	0.0264088
TraesCS1B02G229100	1						IPR004176	Clp, repeat (R) domain	42	1	0.486035	0.0264254	1	1	1	1	1	1	1	1	0.0264254
TraesCS1B02G229300	1						IPR023210	NADP-dependent oxidoreductase domain	62	1	1	0.407951	1	1	1	1	0.0266238	1	1	1	0.0266238
TraesCS1B02G229800	1						IPR020683	Domain of unknown function DUF3447	235	1	0.0267536	1	1	1	1	0.800857	1	0.0337688	1	1	0.0267536
TraesCS1B02G230300	1						IPR032861	Xylanase inhibitor, N-terminal	106	0.0268795	1	1	1	1	1	0.108386	1	0.380278	1	0.885664	0.0268795
TraesCS1B02G231200	1						IPR001401	Dynamin, GTPase domain	28	0.0269467	1	1	1	0.966031	1	1	1	1	1	1	0.0269467
TraesCS1B02G231400	1						IPR008984	SMAD/FHA domain	36	1	0.841073	1	1	0.027418	1	1	1	1	1	1	0.027418
TraesCS1B02G231900	1						IPR000011	Ubiquitin/SUMO-activating enzyme E1-like	17	0.477643	1	1	0.0274846	1	1	0.839211	1	1	1	1	0.0274846
TraesCS1B02G232000	1						IPR021720	Malectin domain	17	1	1	0.0275837	1	1	1	1	1	1	1	1	0.0275837
TraesCS1B02G232300	1						IPR006813	Glycosyl transferase, family 17	10	1	1	1	1	1	1	1	1	0.0280657	1	1	0.0280657
TraesCS1B02G233200	1						IPR010028	Acid phosphatase, plant	10	1	1	1	1	1	1	1	0.363193	0.0280657	1	1	0.0280657
TraesCS1B02G233500	1						IPR021094	NPR1/NIM1-like, C-terminal	10	1	0.298518	1	1	1	1	1	1	0.0280657	1	1	0.0280657
TraesCS1B02G234900	1						IPR014720	Double-stranded RNA-binding domain	43	1	0.989728	0.478946	1	0.0281557	1	1	1	1	1	1	0.0281557
TraesCS1B02G235000	1						IPR011993	PH domain-like	168	0.0282376	1	1	1	1	1	1	1	1	1	1	0.0282376
TraesCS1B02G235100	1						IPR012921	Spen paralogue and orthologue SPOC, C-terminal	10	1	0.0287062	1	1	1	1	1	1	1	1	1	0.0287062
TraesCS1B02G235200	1						IPR019845	Squalene/phytoene synthase, conserved site	10	1	0.0287062	1	1	1	1	1	1	1	1	1	0.0287062
TraesCS1B02G236300	1						IPR032691	Mon2/Sec7/BIG1-like, HUS domain	19	0.0289153	1	1	1	1	1	0.39955	1	1	1	1	0.0289153
TraesCS1B02G238600	1						IPR007052	CS domain	19	0.0289153	1	1	1	1	1	1	1	1	1	1	0.0289153
TraesCS1B02G241400	1						IPR018502	Annexin repeat	19	0.0289153	0.77496	1	1	1	1	1	1	1	1	1	0.0289153
TraesCS1B02G243700	1						IPR000308	14-3-3 protein	16	1	0.276406	1	1	1	0.0293943	1	1	1	1	1	0.0293943
TraesCS1B02G243800	1						IPR007012	Poly(A) polymerase, central domain	11	1	1	1	1	1	0.0293943	1	1	1	1	1	0.0293943
TraesCS1B02G244000	1						IPR011068	Nucleotidyltransferase, class I, C-terminal-like	11	1	1	1	1	1	0.0293943	1	1	1	1	1	0.0293943
TraesCS1B02G244200	1						IPR022143	Protein of unknown function DUF3675	11	1	1	1	1	1	0.0293943	1	1	1	1	1	0.0293943
TraesCS1B02G244500	1						IPR023410	14-3-3 domain	16	1	0.276406	1	1	1	0.0293943	1	1	1	1	1	0.0293943
TraesCS1B02G247200	1						IPR001179	FKBP-type peptidyl-prolyl cis-trans isomerase domain	60	1	0.77496	0.0294917	1	1	1	1	1	1	1	1	0.0294917
TraesCS1B02G247400	1						IPR002305	Aminoacyl-tRNA synthetase, class Ic	13	1	1	0.0294917	1	0.0347039	1	1	1	1	1	1	0.0294917
TraesCS1B02G247700	1						IPR005484	Large ribosomal subunit protein uL18	13	1	1	0.0294917	0.613296	1	1	1	1	1	1	1	0.0294917
TraesCS1B02G248300	1						IPR018484	Carbohydrate kinase FGGY, N-terminal	13	1	1	0.0294917	1	1	1	1	1	1	1	1	0.0294917
TraesCS1B02G249700	1						IPR018368	ClpA/B, conserved site 1	32	1	1	0.0296451	1	1	1	1	1	1	1	1	0.0296451
TraesCS1B02G249800	1						IPR006703	AIG1-type guanine nucleotide-binding (G) domain	18	1	1	1	1	0.0307175	1	0.883768	1	1	1	1	0.0307175
TraesCS1B02G250100	1						IPR028942	WHIM1 domain	18	1	0.388619	1	1	0.0307175	1	1	1	1	1	1	0.0307175
TraesCS1B02G250300	1						IPR029048	Heat shock protein 70kD, C-terminal domain	57	0.137312	1	1	0.20415	1	1	1	1	0.031825	1	1	0.031825
TraesCS1B02G250900	1						IPR006734	PLATZ transcription factor	12	1	1	1	1	1	1	0.0321665	1	0.0426805	1	1	0.0321665
TraesCS1B02G251800	1						IPR001433	Oxidoreductase FAD/NAD(P)-binding	36	1	0.597296	1	1	1	0.973943	1	1	1	0.0322432	1	0.0322432
TraesCS1B02G251900	1						IPR001709	Flavoprotein pyridine nucleotide cytochrome reductase	37	1	0.636031	1	1	1	0.990346	1	1	1	0.0322432	1	0.0322432
TraesCS1B02G252000	1						IPR000904	Sec7 domain	17	0.032342	1	1	1	1	1	0.839211	1	1	1	1	0.032342
TraesCS1B02G252100	1						IPR023394	Sec7 domain, alpha orthogonal bundle	17	0.032342	1	1	1	1	1	0.839211	1	1	1	1	0.032342
TraesCS1B02G253100	1						IPR011767	Glutaredoxin active site	17	0.032342	1	1	1	1	1	1	1	1	1	1	0.032342
TraesCS1B02G253900	1						IPR003959	ATPase, AAA-type, core	268	0.0328117	1	0.674635	1	1	1	1	1	1	1	1	0.0328117
TraesCS1B02G254400	1						IPR013583	Multiple C2 domain and Transmembrane region Proteins, C-terminal	22	1	1	1	1	1	0.0330989	1	1	0.904435	1	0.288647	0.0330989
TraesCS1B02G254800	1						IPR000909	Phosphatidylinositol-specific phospholipase C, X domain	22	1	1	1	1	1	0.0330989	1	1	1	1	1	0.0330989
TraesCS1B02G255800	1						IPR006068	Cation-transporting P-type ATPase, C-terminal	39	0.0841656	1	0.858374	1	1	1	1	1	0.0334839	1	1	0.0334839
TraesCS1B02G257000	1						IPR002925	Dienelactone hydrolase	18	1	0.0341626	1	1	1	1	1	1	1	1	1	0.0341626
TraesCS1B02G257100	1						IPR003035	RWP-RK domain	18	1	0.0341626	0.988876	1	0.933622	1	1	1	1	1	1	0.0341626
TraesCS1B02G257200	1						IPR001810	F-box domain	680	1	1	1	1	0.034404	0.394823	0.883768	1	1	1	1	0.034404
TraesCS1B02G257500	1						IPR008700	RIN4, pathogenic type III effector avirulence factor Avr cleavage site	11	0.384498	1	1	1	1	1	1	1	0.0355952	1	1	0.0355952
TraesCS1B02G258100	1						IPR001619	Sec1-like protein	15	0.0356442	1	1	1	1	1	1	1	1	0.542976	1	0.0356442
TraesCS1B02G258300	1						IPR007369	Peptidase A22B, signal peptide peptidase	15	0.0356442	1	1	1	1	1	1	1	1	1	1	0.0356442
TraesCS1B02G258700	1						IPR027806	Harbinger transposase-derived nuclease domain	15	0.0356442	1	1	1	1	1	1	1	1	1	1	0.0356442
TraesCS1B02G258900	1						IPR029047	Heat shock protein 70kD, peptide-binding domain	59	0.192245	1	1	0.245097	1	1	1	1	0.0357999	1	1	0.0357999
TraesCS1B02G260900	1						IPR002528	Multi antimicrobial extrusion protein	94	1	0.0362052	1	1	1	0.234793	0.115531	0.063285	1	1	0.174326	0.0362052
TraesCS1B02G261500	1						IPR026992	Non-haem dioxygenase N-terminal domain	143	0.916661	1	1	1	1	0.412941	0.0364368	0.079624	1	1	1	0.0364368
TraesCS1B02G261700	1						IPR002052	DNA methylase, N-6 adenine-specific, conserved site	18	1	1	1	0.037756	0.124588	1	1	1	1	1	1	0.037756
TraesCS1B02G262200	1						IPR001580	Calreticulin/calnexin	13	0.0378528	1	1	1	1	1	1	1	0.0509571	1	1	0.0378528
TraesCS1B02G262600	1						IPR004146	DC1	13	0.0378528	1	1	1	1	1	1	1	0.0509571	1	1	0.0378528
TraesCS1B02G263000	1						IPR018124	Calreticulin/calnexin, conserved site	13	0.0378528	1	1	1	1	1	1	1	0.0509571	1	1	0.0378528
TraesCS1B02G264200	1						IPR015403	Mon2/Sec7/BIG1-like, HDS	13	0.0378528	1	1	1	1	1	0.187243	1	1	1	1	0.0378528
TraesCS1B02G264400	1						IPR032629	Mon2/Sec7/BIG1-like, dimerisation and cyclophilin-binding domain	13	0.0378528	1	1	1	1	1	0.187243	1	1	1	1	0.0378528
TraesCS1B02G264600	1						IPR013126	Heat shock protein 70 family	60	0.223226	1	1	0.269481	1	1	1	1	0.0379185	1	1	0.0379185
TraesCS1B02G265900	1						IPR000642	Peptidase M41	30	1	0.0381225	0.264402	1	1	1	1	1	1	1	1	0.0381225
TraesCS1B02G267000	1						IPR005936	ATP-dependent zinc metalloprotease, FtsH	30	1	0.0381225	0.264402	1	1	1	1	1	1	1	1	0.0381225
TraesCS1B02G267600	1						IPR017946	PLC-like phosphodiesterase, TIM beta/alpha-barrel domain	42	1	1	1	1	1	0.0383774	1	1	0.0426805	1	1	0.0383774
TraesCS1B02G267700	1						IPR000535	Major sperm protein (MSP) domain	49	1	1	1	1	1	0.0383774	1	1	0.0753585	1	1	0.0383774
TraesCS1B02G267800	1						IPR013328	6-phosphogluconate dehydrogenase, domain 2	50	0.0954638	1	0.038561	1	1	1	0.513688	1	1	1	1	0.038561
TraesCS1B02G268600	1						IPR016040	NAD(P)-binding domain	732	1	0.0604834	0.299869	1	1	1	0.215843	1	1	1	0.0389583	0.0389583
TraesCS1B02G268700	1						IPR001077	O-methyltransferase domain	34	1	0.312706	1	1	1	1	1	0.0393534	1	1	1	0.0393534
TraesCS1B02G269400	1						IPR016461	O-methyltransferase COMT-type	34	1	0.312706	1	1	1	1	1	0.0393534	1	1	1	0.0393534
TraesCS1B02G269500	1						IPR018203	GDP dissociation inhibitor	11	0.0393731	1	1	1	1	1	0.131074	1	1	1	1	0.0393731
TraesCS1B02G269800	1						IPR001057	Glutamate/acetylglutamate kinase	11	0.0393731	1	1	1	1	1	1	1	1	1	1	0.0393731
TraesCS1B02G270600	1						IPR004910	Yippee/Mis18/Cereblon	11	0.0393731	1	1	1	1	1	1	1	1	1	1	0.0393731
TraesCS1B02G271700	1						IPR017066	E3 ubiquitin-protein ligase BOI	11	0.0393731	1	1	1	1	1	1	1	1	1	1	0.0393731
TraesCS1B02G271800	1						IPR000783	RNA polymerase, subunit H/Rpb5 C-terminal	13	0.324677	1	1	0.0395388	1	1	1	1	1	1	1	0.0395388
TraesCS1B02G272200	1						IPR005571	RNA polymerase, Rpb5, N-terminal	13	0.324677	1	1	0.0395388	1	1	1	1	1	1	1	0.0395388
TraesCS1B02G273400	1						IPR006575	RWD domain	13	1	1	1	0.0395388	0.548282	1	1	1	1	0.506818	1	0.0395388
TraesCS1B02G273900	1						IPR011108	Zn-dependent metallo-hydrolase, RNA specificity domain	13	1	1	1	0.0395388	0.163379	1	1	1	1	1	1	0.0395388
TraesCS1B02G274400	1						IPR002192	Pyruvate phosphate dikinase, AMP/ATP-binding	10	1	1	0.0398755	1	1	1	1	1	1	1	1	0.0398755
TraesCS1B02G277300	1						IPR002318	Alanine-tRNA ligase, class IIc	10	1	1	0.0398755	1	0.340986	1	1	1	1	1	1	0.0398755
TraesCS1B02G277400	1						IPR003156	DHHA1 domain	10	1	1	0.0398755	1	0.340986	1	1	1	1	1	1	0.0398755
TraesCS1B02G279100	1						IPR004125	Signal recognition particle, SRP54 subunit, M-domain	10	1	1	0.0398755	1	1	1	1	1	1	1	1	0.0398755
TraesCS1B02G279300	1						IPR011659	WD40-like Beta Propeller	10	1	1	0.0398755	1	1	1	1	1	1	1	1	0.0398755
TraesCS1B02G279900	1						IPR018162	Alanine-tRNA ligase, class IIc, anti-codon-binding domain	10	1	1	0.0398755	1	0.340986	1	1	1	1	1	1	0.0398755
TraesCS1B02G280000	1						IPR018485	Carbohydrate kinase FGGY, C-terminal	14	1	1	0.0398755	1	1	1	1	1	1	1	1	0.0398755
TraesCS1B02G280100	1						IPR019489	Clp ATPase, C-terminal	39	1	0.543843	0.0398755	1	1	1	1	1	1	1	1	0.0398755
TraesCS1B02G280600	1						IPR022941	Signal recognition particle, SRP54 subunit	10	1	1	0.0398755	1	1	1	1	1	1	1	1	0.0398755
TraesCS1B02G280700	1						IPR023033	Alanine-tRNA ligase, eukaryota/bacteria	10	1	1	0.0398755	1	0.340986	1	1	1	1	1	1	0.0398755
TraesCS1B02G280800	1						IPR031322	Shikimate kinase/gluconokinase	10	1	1	0.0398755	1	1	1	1	1	1	1	1	0.0398755
TraesCS1B02G281000	1						IPR021899	Protein of unknown function DUF3511	13	1	0.0400865	1	1	1	1	1	1	1	1	1	0.0400865
TraesCS1B02G281200	1						IPR008254	Flavodoxin/nitric oxide synthase	22	1	1	1	1	1	0.697525	0.516192	1	1	0.0404809	1	0.0404809
TraesCS1B02G282500	1						IPR006094	FAD linked oxidase, N-terminal	41	0.808489	1	1	1	1	1	0.0405186	1	1	1	1	0.0405186
TraesCS1B02G282600	1						IPR002168	Lipase, GDXG, putative histidine active site	13	1	1	1	1	1	1	0.0411642	1	1	1	1	0.0411642
TraesCS1B02G282800	1						IPR000864	Proteinase inhibitor I13, potato inhibitor I	10	1	1	1	1	1	1	0.114912	0.0411877	1	1	1	0.0411877
TraesCS1B02G283200	1						IPR000891	Pyruvate carboxyltransferase	10	1	1	1	1	1	0.412941	1	0.0411877	1	1	1	0.0411877
TraesCS1B02G283300	1						IPR009457	THH1/TOM1/TOM3 domain	12	1	0.455941	1	1	1	0.041818	1	1	1	0.475532	1	0.041818
TraesCS1B02G283400	1						IPR001929	Germin	35	0.218307	1	1	1	1	1	0.188076	0.0421812	1	1	1	0.0421812
TraesCS1B02G283600	1						IPR001715	Calponin homology domain	19	1	1	0.0438361	1	1	1	1	1	1	1	1	0.0438361
TraesCS1B02G284400	1						IPR027470	Cation efflux protein, cytoplasmic domain	19	1	1	0.0438361	1	1	1	1	1	1	1	1	0.0438361
TraesCS1B02G284500	1						IPR008962	PapD-like	50	1	1	1	1	1	0.0439195	1	1	0.0802417	1	1	0.0439195
TraesCS1B02G285300	1						IPR007275	YTH domain	32	1	0.225041	1	1	0.0444624	1	1	1	1	1	1	0.0444624
TraesCS1B02G285700	1						IPR018200	Ubiquitin specific protease, conserved site	61	1	0.618869	1	1	0.0444624	1	1	1	1	1	1	0.0444624
TraesCS1B02G286100	1						IPR002524	Cation efflux protein	24	1	1	0.0446325	1	1	1	1	1	1	1	1	0.0446325
TraesCS1B02G286700	1						IPR002016	Haem peroxidase	133	0.167556	0.636031	1	1	1	1	0.044634	0.127467	1	1	1	0.044634
TraesCS1B02G287100	1						IPR010255	Haem peroxidase	133	0.167556	0.636031	1	1	1	1	0.044634	0.127467	1	1	1	0.044634
TraesCS1B02G287200	1						IPR011050	Pectin lyase fold/virulence factor	60	0.0455923	1	1	1	1	1	1	1	1	1	0.282323	0.0455923
TraesCS1B02G288000	1						IPR004837	Sodium/calcium exchanger membrane region	27	0.0458389	1	1	1	1	1	1	1	1	1	1	0.0458389
TraesCS1B02G288200	1						IPR032473	Protein argonaute, Mid domain	22	1	0.418707	1	1	1	1	0.0460575	1	0.904435	1	1	0.0460575
TraesCS1B02G288800	1						IPR000047	Helix-turn-helix motif	22	1	0.2405	1	1	1	1	0.0460575	1	1	1	1	0.0460575
TraesCS1B02G289300	1						IPR020845	AMP-binding, conserved site	92	1	0.228102	1	1	1	1	0.0460589	0.817193	1	0.467307	1	0.0460589
TraesCS1B02G290600	1						IPR008949	Isoprenoid synthase domain	70	1	0.172859	0.58451	1	1	1	1	0.0464684	1	1	1	0.0464684
TraesCS1B02G290700	1						IPR005123	Oxoglutarate/iron-dependent dioxygenase	179	0.109084	1	1	1	1	0.646141	0.0467457	0.120347	1	1	1	0.0467457
TraesCS1B02G291600	1						IPR013094	Alpha/beta hydrolase fold-3	101	0.0475618	1	1	1	1	0.764935	0.153662	0.0907301	1	1	1	0.0475618
TraesCS1B02G291700	1						IPR008811	Glycosyl hydrolases 36	16	1	0.0480609	0.86493	1	1	1	1	1	1	1	1	0.0480609
TraesCS1B02G291900	1						IPR018359	Bromodomain, conserved site	14	1	1	0.368747	1	0.0483557	1	0.720237	1	1	1	1	0.0483557
TraesCS1B02G292200	1						IPR003388	Reticulon	37	0.0485026	1	1	1	0.94748	1	1	1	1	0.512333	1	0.0485026
TraesCS1B02G293400	1						IPR014719	Ribosomal protein L7/L12, C-terminal/adaptor protein ClpS-like	19	1	1	0.321526	0.0487785	1	1	1	1	1	1	1	0.0487785
TraesCS1B02G293700	1						IPR001714	Peptidase M24, methionine aminopeptidase	25	1	1	0.133636	0.0499685	1	1	1	1	1	1	1	0.0499685
TraesCS1B02G294300	1						IPR029033	Histidine phosphatase superfamily	47	1	0.050324	1	1	1	1	1	1	1	1	1	0.050324
TraesCS1B02G294400	1						IPR007700	Domain of unknown function DUF668	18	1	1	1	1	1	0.0508912	1	1	0.672391	1	1	0.0508912
TraesCS1B02G294700	1						IPR021864	Domain of unknown function DUF3475	18	1	1	1	1	1	0.0508912	1	1	0.672391	1	1	0.0508912
TraesCS1B02G295600	1						IPR024746	Glycosyl hydrolase family 100	18	1	1	1	1	1	0.0508912	0.883768	1	1	1	1	0.0508912
TraesCS1B02G296900	1						IPR005519	Acid phosphatase, class B-like	13	1	1	1	1	1	1	1	0.470583	0.0509571	1	1	0.0509571
TraesCS1B02G297900	1						IPR003938	Potassium channel, voltage-dependent, EAG/ELK/ERG	19	1	0.0520461	1	1	1	1	1	1	0.720875	1	1	0.0520461
TraesCS1B02G298200	1						IPR032640	AMP-activated protein kinase, glycogen-binding domain	19	1	0.0520461	1	1	1	1	1	1	0.720875	1	1	0.0520461
TraesCS1B02G298300	1						IPR003307	W2 domain	15	1	1	0.0531485	1	0.257655	1	1	1	1	1	1	0.0531485
TraesCS1B02G298400	1						IPR012725	Chaperone DnaK	15	0.916661	1	0.0531485	0.79408	1	1	1	1	1	1	1	0.0531485
TraesCS1B02G300700	1						IPR000679	Zinc finger, GATA-type	44	1	0.0532413	1	1	0.0946883	1	1	0.907212	1	1	1	0.0532413
TraesCS1B02G301600	1						IPR002060	Squalene/phytoene synthase	11	1	0.0532413	1	1	1	1	1	1	1	1	1	0.0532413
TraesCS1B02G301700	1						IPR006534	P-type ATPase, subfamily IIIA	11	1	0.0532413	1	1	1	1	1	1	1	1	1	0.0532413
TraesCS1B02G303900	1						IPR006873	Protein of unknown function DUF620	11	1	0.0532413	1	1	1	1	1	1	1	1	1	0.0532413
TraesCS1B02G304600	1						IPR015701	Ferredoxin--NADP reductase	11	1	0.0532413	1	1	1	1	1	1	1	1	1	0.0532413
TraesCS1B02G304700	1						IPR000058	Zinc finger, AN1-type	25	0.0541539	1	1	1	1	1	1	1	1	1	1	0.0541539
TraesCS1B02G304800	1						IPR003231	Acyl carrier protein	18	0.0541539	1	0.988876	1	1	1	1	1	1	1	1	0.0541539
TraesCS1B02G305200	1						IPR025659	Tubby C-terminal-like domain	67	1	0.711315	1	1	1	0.0549151	1	1	1	0.189724	1	0.0549151
TraesCS1B02G305900	1						IPR004127	Prefoldin alpha-like	14	0.440987	1	1	0.0554833	1	1	1	1	1	1	1	0.0554833
TraesCS1B02G307400	1						IPR021825	Protein RETICULATA-related	25	1	1	0.0562798	1	1	1	1	1	1	1	1	0.0562798
TraesCS1B02G307500	1						IPR000873	AMP-dependent synthetase/ligase domain	95	1	0.211947	1	1	1	1	0.0569211	0.877872	1	0.482262	1	0.0569211
TraesCS1B02G308200	1						IPR000206	Large ribosomal subunit protein bL12	11	1	1	0.0569511	0.105632	1	1	1	1	1	1	1	0.0569511
TraesCS1B02G308900	1						IPR001646	Pentapeptide repeat	11	1	1	0.0569511	1	1	1	1	1	1	1	1	0.0569511
TraesCS1B02G310100	1						IPR002108	Actin-depolymerising factor homology domain	11	1	1	0.0569511	1	1	0.476223	1	1	1	1	1	0.0569511
TraesCS1B02G310200	1						IPR005139	Peptide chain release factor	11	1	1	0.0569511	1	1	1	1	1	1	1	1	0.0569511
TraesCS1B02G310800	1						IPR005801	ADC synthase	11	1	1	0.0569511	1	1	1	1	1	1	1	1	0.0569511
TraesCS1B02G313200	1						IPR014978	Glutamine-Leucine-Glutamine, QLQ	11	1	1	0.0569511	1	1	1	1	1	1	1	1	0.0569511
TraesCS1B02G314800	1						IPR015890	Chorismate-utilising enzyme, C-terminal	11	1	1	0.0569511	1	1	1	1	1	1	1	1	0.0569511
TraesCS1B02G316400	1						IPR016262	RNA polymerase sigma factor, SigB/C/D/F, plastid	11	1	0.758935	0.0569511	1	1	1	1	1	1	1	1	0.0569511
TraesCS1B02G318400	1						IPR017451	F-box associated interaction domain	32	1	0.592432	1	0.0569523	1	1	1	1	1	1	1	0.0569523
TraesCS1B02G319100	1						IPR005958	Tyrosine/nicotianamine aminotransferase	13	1	1	1	1	1	0.057059	0.187243	1	1	1	1	0.057059
TraesCS1B02G319400	1						IPR001371	Glycoside hydrolase, family 14B, plant	13	1	1	1	1	1	0.057059	1	1	1	0.0905273	1	0.057059
TraesCS1B02G321800	1						IPR007656	GTD-binding domain	31	1	0.77496	0.136178	1	1	0.0572746	1	1	1	1	1	0.0572746
TraesCS1B02G322100	1						IPR012675	Beta-grasp domain	83	1	0.841073	0.37179	0.0581023	1	1	0.131074	1	1	1	1	0.0581023
TraesCS1B02G322400	1						IPR012334	Pectin lyase fold	61	0.0581298	1	1	1	1	1	1	1	1	1	0.288647	0.0581298
TraesCS1B02G323800	1						IPR014756	Immunoglobulin E-set	83	1	0.0604834	1	1	0.51134	1	1	1	1	1	1	0.0604834
TraesCS1B02G324000	1						IPR032710	NTF2-like domain	68	1	1	1	0.0606207	1	1	1	1	1	1	1	0.0606207
TraesCS1B02G324300	1						IPR027246	Eukaryotic porin/Tom40	20	1	0.841073	1	0.0617352	1	1	1	1	1	1	1	0.0617352
TraesCS1B02G324500	1						IPR013041	Coatomer/clathrin adaptor appendage, Ig-like subdomain	16	0.0624834	1	1	1	0.0861444	1	1	1	1	1	1	0.0624834
TraesCS1B02G325500	1						IPR005333	Transcription factor, TCP	25	1	1	0.950201	1	1	0.0625206	1	1	1	1	1	0.0625206
TraesCS1B02G327300	1						IPR017887	Transcription factor TCP subgroup	25	1	1	0.950201	1	1	0.0625206	1	1	1	1	1	0.0625206
TraesCS1B02G329300	1						IPR018202	Serine carboxypeptidase, serine active site	44	1	1	1	1	1	0.873131	0.729357	0.907212	1	0.0632104	1	0.0632104
TraesCS1B02G331300	1						IPR001554	Glycoside hydrolase, family 14	19	1	1	1	1	1	0.0635263	1	1	1	0.182488	1	0.0635263
TraesCS1B02G331400	1						IPR018506	Cytochrome b5, heme-binding site	23	0.0637178	1	1	1	1	1	1	0.987885	1	1	1	0.0637178
TraesCS1B02G331800	1						IPR004843	Calcineurin-like phosphoesterase domain, ApaH type	151	0.0641132	0.795436	1	1	1	1	0.736688	0.469084	1	1	1	0.0641132
TraesCS1B02G332700	1						IPR013922	Cyclin PHO80-like	14	1	0.0651963	1	1	1	0.273813	1	1	1	1	1	0.0651963
TraesCS1B02G333600	1						IPR017949	Thaumatin, conserved site	24	1	1	1	1	1	1	1	0.0656891	1	1	1	0.0656891
TraesCS1B02G336000	1						IPR000573	Aconitase A/isopropylmalate dehydratase small subunit, swivel domain	12	0.916661	0.841073	1	1	1	1	1	0.0659165	1	1	1	0.0659165
TraesCS1B02G337100	1						IPR013149	Alcohol dehydrogenase-like, C-terminal	75	0.808489	1	1	1	1	0.91819	1	0.0659165	1	1	0.0983662	0.0659165
TraesCS1B02G338500	1						IPR005175	PPC domain	21	0.916661	1	1	1	0.0660433	1	1	1	1	0.872552	1	0.0660433
TraesCS1B02G340300	1						IPR006569	CID domain	21	1	0.618869	0.0670335	1	0.0660433	1	1	1	1	1	1	0.0660433
TraesCS1B02G340600	1						IPR018501	DDT domain	21	1	0.0919297	1	1	0.0660433	1	1	1	1	1	1	0.0660433
TraesCS1B02G341100	1						IPR020045	DNA polymerase I-like, H3TH domain	21	1	1	1	0.643034	0.0660433	1	1	1	1	1	1	0.0660433
TraesCS1B02G345300	1						IPR024084	Isopropylmalate dehydrogenase-like domain	21	1	1	1	1	0.0660433	1	1	1	1	1	1	0.0660433
TraesCS1B02G346000	1						IPR002912	ACT domain	74	1	0.268285	0.0664528	1	1	0.8717	1	1	1	1	1	0.0664528
TraesCS1B02G346100	1						IPR000357	HEAT repeat	21	1	1	0.0670335	1	0.220357	1	1	1	1	1	1	0.0670335
TraesCS1B02G350200	1						IPR003111	Lon protease, N-terminal domain	21	1	0.937497	0.0670335	1	1	1	1	1	1	1	1	0.0670335
TraesCS1B02G350300	1						IPR012947	Threonyl/alanyl tRNA synthetase, SAD	21	1	1	0.0670335	0.643034	1	1	1	0.892826	1	1	1	0.0670335
TraesCS1B02G351300	1						IPR018163	Threonyl/alanyl tRNA synthetase, class II-like, putative editing domain	21	1	1	0.0670335	0.643034	1	1	1	0.892826	1	1	1	0.0670335
TraesCS1B02G352100	1						IPR021602	Protein of unknown function DUF3223	16	1	1	0.0670335	0.0938561	0.771636	1	1	1	1	1	1	0.0670335
TraesCS1B02G352200	1						IPR024709	Putative O-fucosyltransferase, plant	38	0.0670798	1	1	1	1	1	1	1	1	1	0.658233	0.0670798
TraesCS1B02G352400	1						IPR007123	Gelsolin-like domain	33	0.0682652	1	1	1	1	1	1	1	1	1	1	0.0682652
TraesCS1B02G352700	1						IPR016072	SKP1 component, dimerisation	14	0.0692248	1	1	1	1	1	1	1	1	1	1	0.0692248
TraesCS1B02G355600	1						IPR018073	Proteinase inhibitor I25, cystatin, conserved site	14	0.0692248	1	1	1	1	1	1	1	1	0.101952	1	0.0692248
TraesCS1B02G355700	1						IPR023796	Serpin domain	14	0.0692248	1	1	0.223648	1	1	1	1	1	1	1	0.0692248
TraesCS1B02G356100	1						IPR024969	EIF3F/CSN6-like, C-terminal	14	0.0692248	1	1	0.69502	1	1	1	1	1	1	1	0.0692248
TraesCS1B02G356200	1						IPR028871	Blue (type 1) copper protein, binding site	14	0.0692248	1	1	1	1	1	1	1	1	1	1	0.0692248
TraesCS1B02G361600	1						IPR000403	Phosphatidylinositol 3-/4-kinase, catalytic domain	32	1	0.375742	0.0708281	1	1	1	1	1	1	1	1	0.0708281
TraesCS1B02G363000	1						IPR027353	NET domain	17	1	0.0713281	0.533336	1	1	1	1	1	0.632978	1	1	0.0713281
TraesCS1B02G363400	1						IPR001606	ARID DNA-binding domain	17	1	0.0713281	0.0856322	1	1	1	1	1	1	1	1	0.0713281
TraesCS1B02G363700	1						IPR013626	Pheophorbide a oxygenase	17	1	0.0713281	1	1	1	1	1	1	1	1	1	0.0713281
TraesCS1B02G363800	1						IPR000467	G-patch domain	26	1	0.0719444	1	1	0.429263	1	1	1	1	1	1	0.0719444
TraesCS1B02G363900	1						IPR005101	Cryptochrome/DNA photolyase, FAD-binding domain	20	1	0.0722472	1	1	1	0.0789525	1	1	1	1	1	0.0722472
TraesCS1B02G364200	1						IPR028098	Glycosyltransferase subfamily 4-like, N-terminal domain	20	1	0.0722472	1	1	1	0.58705	1	1	1	1	1	0.0722472
TraesCS1B02G364500	1						IPR001962	Asparagine synthase	10	1	1	1	1	0.0732097	1	0.114912	1	1	1	1	0.0732097
TraesCS1B02G366900	1						IPR013170	mRNA splicing factor Cwf21 domain	10	1	0.618869	1	1	0.0732097	1	1	1	1	1	1	0.0732097
TraesCS1B02G367200	1						IPR016095	Ribosomal protein L1, 3-layer alpha/beta-sandwich	10	1	1	0.974557	0.0769848	0.0732097	1	1	1	1	1	1	0.0732097
TraesCS1B02G369000	1						IPR005025	NADPH-dependent FMN reductase-like	21	0.0733281	1	1	1	1	0.646141	0.483747	1	1	1	1	0.0733281
TraesCS1B02G371300	1						IPR033127	Ubiquitin-activating enzyme E1, Cys active site	15	0.275699	1	1	0.0739508	1	1	0.748348	1	1	1	1	0.0739508
TraesCS1B02G371600	1						IPR014876	DEK, C-terminal	15	1	0.211947	1	0.0739508	1	1	1	1	1	1	1	0.0739508
TraesCS1B02G372600	1						IPR006671	Cyclin, N-terminal	27	1	1	1	0.0739613	0.474873	1	1	1	1	1	1	0.0739613
TraesCS1B02G372800	1						IPR025886	Phloem protein 2-like	41	0.0750368	1	0.213748	1	1	1	0.284888	1	1	1	1	0.0750368
TraesCS1B02G373900	1						IPR004014	Cation-transporting P-type ATPase, N-terminal	49	0.365566	1	1	1	1	1	0.839211	1	0.0753585	1	1	0.0753585
TraesCS1B02G374100	1						IPR019572	Ubiquitin-activating enzyme, SCCH domain	15	0.916661	1	1	0.271864	1	1	0.748348	1	0.0755861	1	1	0.0755861
TraesCS1B02G374200	1						IPR002655	Acyl-CoA oxidase, C-terminal	12	0.0759824	1	1	1	1	1	0.613445	1	1	1	1	0.0759824
TraesCS1B02G375100	1						IPR012258	Acyl-CoA oxidase	12	0.0759824	1	1	1	1	1	0.613445	1	1	1	1	0.0759824
TraesCS1B02G376900	1						IPR004901	Reversibly glycosylated polypeptide	12	0.0759824	1	1	1	1	1	1	0.431052	1	1	1	0.0759824
TraesCS1B02G377300	1						IPR009010	Aspartate decarboxylase-like domain	12	0.0759824	1	1	1	1	1	1	1	1	1	1	0.0759824
TraesCS1B02G377600	1						IPR011008	Dimeric alpha-beta barrel	12	0.0759824	1	1	1	1	1	1	1	1	1	1	0.0759824
TraesCS1B02G377700	1						IPR011899	Glutaredoxin, eukaryotic/virial	12	0.0759824	1	1	1	1	1	1	1	1	1	1	0.0759824
TraesCS1B02G380300	1						IPR013097	Stress responsive alpha-beta barrel	12	0.0759824	1	1	1	1	1	1	1	1	1	1	0.0759824
TraesCS1B02G380900	1						IPR009769	Protein ENHANCED DISEASE RESISTANCE 2, C-terminal	26	1	1	1	1	1	0.0759997	1	1	1	1	1	0.0759997
TraesCS1B02G383200	1						IPR002293	Amino acid/polyamine transporter I	36	0.0760491	1	1	1	0.894512	1	0.0800021	1	1	1	1	0.0760491
TraesCS1B02G383400	1						IPR002777	Prefoldin beta-like	10	0.264148	1	1	0.0769848	1	1	1	1	1	1	1	0.0769848
TraesCS1B02G387000	1						IPR002939	Chaperone DnaJ, C-terminal	48	1	1	0.223987	0.0769848	1	1	1	1	1	1	1	0.0769848
TraesCS1B02G387700	1						IPR008971	HSP40/DnaJ peptide-binding	48	1	1	0.223987	0.0769848	1	1	1	1	1	1	1	0.0769848
TraesCS1B02G388800	1						IPR014381	DNA-directed RNA polymerase subunit Rpo5/Rpb5	10	0.600002	1	1	0.0769848	1	1	1	1	1	1	1	0.0769848
TraesCS1B02G389000	1						IPR015878	S-adenosyl-L-homocysteine hydrolase, NAD binding domain	10	1	1	0.974557	0.0769848	1	1	1	1	1	1	1	0.0769848
TraesCS1B02G389600	1						IPR033464	CSN8/PSMD8/EIF3K	10	0.264148	1	1	0.0769848	1	1	1	1	1	1	1	0.0769848
TraesCS1B02G391900	1						IPR017923	Transcription factor IIS, N-terminal	20	1	0.544153	1	1	1	0.0789525	1	1	1	1	1	0.0789525
TraesCS1B02G392300	1						IPR026899	1,3-beta-glucan synthase component FKS1-like, domain-1	27	1	1	0.0795433	1	0.474873	1	0.26159	1	1	1	1	0.0795433
TraesCS1B02G392400	1						IPR003395	RecF/RecN/SMC, N-terminal	12	1	1	0.0795433	0.515559	0.474873	1	1	1	1	1	1	0.0795433
TraesCS1B02G393100	1						IPR006108	3-hydroxyacyl-CoA dehydrogenase, C-terminal	16	0.167556	1	1	1	1	1	0.0800021	1	1	1	1	0.0800021
TraesCS1B02G393200	1						IPR006176	3-hydroxyacyl-CoA dehydrogenase, NAD binding	16	0.167556	1	1	1	1	1	0.0800021	1	1	1	1	0.0800021
TraesCS1B02G394400	1						IPR007603	Choline transporter-like	10	0.0817486	1	1	1	1	1	0.513688	1	1	1	1	0.0817486
TraesCS1B02G394500	1						IPR032817	Mon2, C-terminal	10	0.0817486	1	1	1	1	1	0.513688	1	1	1	1	0.0817486
TraesCS1B02G394700	1						IPR000648	Oxysterol-binding protein	19	0.0817486	1	1	1	1	0.531288	1	1	1	1	1	0.0817486
TraesCS1B02G395200	1						IPR004854	Ubiquitin fusion degradation protein Ufd1-like	10	0.0817486	1	1	1	1	1	1	1	1	1	1	0.0817486
TraesCS1B02G399000	1						IPR006043	Nucleobase cation symporter 2 family	19	0.0817486	1	1	1	1	1	1	1	1	1	1	0.0817486
TraesCS1B02G401700	1						IPR009288	Gamma-glutamylcyclotransferase, AIG2-like domain	10	0.0817486	1	1	1	1	1	1	1	1	1	1	0.0817486
TraesCS1B02G401800	1						IPR019756	Peptidase S26A, signal peptidase I, serine active site	10	0.0817486	1	1	1	1	1	1	1	1	1	1	0.0817486
TraesCS1B02G402000	1						IPR034751	Yippee domain	10	0.0817486	1	1	1	1	1	1	1	1	1	1	0.0817486
TraesCS1B02G403700	1						IPR011013	Galactose mutarotase-like domain	53	1	0.0832339	1	1	0.242518	1	1	1	1	1	1	0.0832339
TraesCS1B02G403900	1						IPR023214	HAD-like domain	334	1	0.0838581	0.753153	1	1	0.839428	0.970163	1	0.583486	1	1	0.0838581
TraesCS1B02G410800	1						IPR022228	Protein of unknown function DUF3755	12	1	0.0838581	1	1	1	1	0.613445	1	1	1	1	0.0838581
TraesCS1B02G411700	1						IPR000262	FMN-dependent dehydrogenase	12	1	0.0838581	1	1	1	1	1	1	1	1	1	0.0838581
TraesCS1B02G415200	1						IPR002133	S-adenosylmethionine synthetase	12	1	0.0838581	1	1	1	0.178878	1	1	1	1	1	0.0838581
TraesCS1B02G415400	1						IPR006357	HAD-superfamily hydrolase, subfamily IIA	12	1	0.0838581	1	1	0.474873	1	1	1	1	1	1	0.0838581
TraesCS1B02G418800	1						IPR008259	FMN-dependent alpha-hydroxy acid dehydrogenase, active site	12	1	0.0838581	1	1	1	1	1	1	1	1	1	0.0838581
TraesCS1B02G419100	1						IPR012133	Alpha-hydroxy acid dehydrogenase, FMN-dependent	12	1	0.0838581	1	1	1	1	1	1	1	1	1	0.0838581
TraesCS1B02G419800	1						IPR022628	S-adenosylmethionine synthetase, N-terminal	12	1	0.0838581	1	1	1	0.178878	1	1	1	1	1	0.0838581
TraesCS1B02G420000	1						IPR022629	S-adenosylmethionine synthetase, central domain	12	1	0.0838581	1	1	1	0.178878	1	1	1	1	1	0.0838581
TraesCS1B02G422200	1						IPR022630	S-adenosylmethionine synthetase, C-terminal	12	1	0.0838581	1	1	1	0.178878	1	1	1	1	1	0.0838581
TraesCS1B02G422600	1						IPR022631	S-adenosylmethionine synthetase, conserved site	12	1	0.0838581	1	1	1	0.178878	1	1	1	1	1	0.0838581
TraesCS1B02G423600	1						IPR022636	S-adenosylmethionine synthetase superfamily	12	1	0.0838581	1	1	1	0.178878	1	1	1	1	1	0.0838581
TraesCS1B02G424400	1						IPR032387	Acetyl-coenzyme A synthetase, N-terminal domain	12	0.916661	0.0838581	1	1	1	1	1	1	1	1	1	0.0838581
TraesCS1B02G424500	1						IPR000352	Peptide chain release factor class I	17	1	0.601601	0.0856322	1	0.360587	1	1	1	1	1	1	0.0856322
TraesCS1B02G424800	1						IPR002312	Aspartyl/Asparaginyl-tRNA synthetase, class IIb	17	1	1	0.0856322	0.381831	0.85608	1	1	0.147511	1	1	1	0.0856322
TraesCS1B02G424900	1						IPR008656	Inositol-tetrakisphosphate 1-kinase	17	1	1	0.0856322	1	1	0.935852	1	1	1	1	1	0.0856322
TraesCS1B02G425000	1						IPR019595	Domain of unknown function DUF2470	17	1	0.601601	0.0856322	1	1	1	1	1	1	1	1	0.0856322
TraesCS1B02G425200	1						IPR004827	Basic-leucine zipper domain	123	1	0.29949	1	1	1	0.086128	0.114912	1	1	1	1	0.086128
TraesCS1B02G427700	1						IPR001471	AP2/ERF domain	150	1	1	1	1	1	0.086128	1	1	1	1	1	0.086128
TraesCS1B02G428900	1						IPR004365	OB-fold nucleic acid binding domain, AA-tRNA synthetase-type	29	1	1	0.105238	1	0.0874475	1	1	1	1	1	1	0.0874475
TraesCS1B02G429300	1						IPR024977	Anaphase-promoting complex subunit 4-like, WD40 domain	29	1	1	1	1	0.0874475	1	1	1	1	1	1	0.0874475
TraesCS1B02G429400	1						IPR002365	Terpene synthase, conserved site	10	1	1	0.974557	1	1	1	1	0.363193	1	1	0.0875533	0.0875533
TraesCS1B02G432300	1						IPR029045	ClpP/crotonase-like domain	92	1	1	0.10195	1	0.0877453	1	1	1	1	1	1	0.0877453
TraesCS1B02G432500	1						IPR015927	Peptidase S24/S26A/S26B/S26C	29	0.0901976	1	1	0.643034	1	1	1	1	1	1	1	0.0901976
TraesCS1B02G435900	1						IPR002618	UDPGP family	13	1	0.952203	1	1	1	1	1	1	1	0.0905273	1	0.0905273
TraesCS1B02G436300	1						IPR006652	Kelch repeat type 1	66	0.0905927	0.658706	1	1	1	0.969199	1	1	1	1	1	0.0905927
TraesCS1B02G437500	1						IPR003661	Signal transduction histidine kinase, dimerisation/phosphoacceptor domain	27	1	0.0906025	1	1	1	0.990346	1	1	1	1	1	0.0906025
TraesCS1B02G438100	1						IPR019793	Peroxidases heam-ligand binding site	124	0.166636	0.77496	1	1	1	1	0.116543	0.0916392	1	1	1	0.0916392
TraesCS1B02G438600	1						IPR002328	Alcohol dehydrogenase, zinc-type, conserved site	43	0.731647	1	1	1	1	1	1	0.0916392	1	1	0.773592	0.0916392
TraesCS1B02G438800	1						IPR006151	Quinate/shikimate 5-dehydrogenase/glutamyl-tRNA reductase	15	1	0.0916627	1	1	1	1	1	1	0.533979	1	1	0.0916627
TraesCS1B02G439200	1						IPR013187	F-box associated domain, type 3	15	1	0.0916627	1	1	1	1	0.748348	1	1	1	1	0.0916627
TraesCS1B02G440300	1						IPR029052	Metallo-dependent phosphatase-like	160	0.0916908	0.921095	1	1	1	1	0.839211	0.542444	1	1	1	0.0916908
TraesCS1B02G440500	1						IPR000347	Metallothionein, family 15, plant	21	0.600002	0.0919297	1	1	1	1	1	1	1	1	1	0.0919297
TraesCS1B02G441700	1						IPR000760	Inositol monophosphatase-like	21	1	0.0919297	0.172466	1	1	1	1	1	1	1	1	0.0919297
TraesCS1B02G443900	1						IPR004696	Triose phosphate/phosphoenolpyruvate translocator	21	1	0.0919297	1	1	1	0.646141	1	1	1	1	1	0.0919297
TraesCS1B02G444000	1						IPR006380	Sucrose phosphatase-like domain	18	0.916661	0.0919297	1	1	1	1	1	1	1	1	1	0.0919297
TraesCS1B02G446700	1						IPR020583	Inositol monophosphatase, metal-binding site	21	1	0.0919297	0.172466	1	1	1	1	1	1	1	1	0.0919297
TraesCS1B02G446800	1						IPR010997	HRDC-like	16	1	1	1	0.0938561	1	1	0.800857	1	1	1	1	0.0938561
TraesCS1B02G447500	1						IPR008030	NmrA-like domain	17	1	0.601601	1	1	1	1	0.0946317	1	1	1	1	0.0946317
TraesCS1B02G448300	1						IPR018376	Enoyl-CoA hydratase/isomerase, conserved site	17	0.806314	1	1	1	1	1	0.0946317	1	1	1	1	0.0946317
TraesCS1B02G449700	1						IPR018872	Zn-cluster domain	17	1	1	1	1	1	0.423784	0.0946317	1	1	1	1	0.0946317
TraesCS1B02G449900	1						IPR010982	Lambda repressor-like, DNA-binding domain	14	1	1	1	1	0.632422	1	1	0.0950345	1	1	1	0.0950345
TraesCS1B02G450500	1						IPR004403	Peptide chain release factor eRF1/aRF1	11	1	1	1	1	0.0962019	1	0.131074	1	1	1	1	0.0962019
TraesCS1B02G452000	1						IPR005140	eRF1 domain 1/Pelota-like	11	1	1	1	1	0.0962019	1	0.131074	1	1	1	1	0.0962019
TraesCS1B02G453300	1						IPR005141	eRF1 domain 2	11	1	1	1	1	0.0962019	1	0.131074	1	1	1	1	0.0962019
TraesCS1B02G453600	1						IPR005142	eRF1 domain 3	11	1	1	1	1	0.0962019	1	0.131074	1	1	1	1	0.0962019
TraesCS1B02G455200	1						IPR024049	Peptide Chain Release Factor eRF1/aRF1, N-terminal	11	1	1	1	1	0.0962019	1	0.131074	1	1	1	1	0.0962019
TraesCS1B02G459200	1						IPR000704	Casein kinase II, regulatory subunit	11	1	1	0.533336	1	0.0962019	1	0.579231	1	1	1	1	0.0962019
TraesCS1B02G459800	1						IPR016149	Casein kinase II, regulatory subunit, alpha-helical	11	1	1	0.533336	1	0.0962019	1	0.579231	1	1	1	1	0.0962019
TraesCS1B02G462300	1						IPR001045	Spermidine/spermine synthases	11	1	1	1	1	0.0962019	1	1	1	1	1	1	0.0962019
TraesCS1B02G462400	1						IPR019499	Valyl-tRNA synthetase, tRNA-binding arm	11	1	1	1	1	0.0962019	1	1	0.391473	1	1	1	0.0962019
TraesCS1B02G464300	1						IPR024729	Ubiquitin carboxyl-terminal hydrolase 7, ICP0-binding domain	11	1	1	1	1	0.0962019	1	1	1	1	1	1	0.0962019
TraesCS1B02G464900	1						IPR030374	Polyamine biosynthesis domain	11	1	1	1	1	0.0962019	1	1	1	1	1	1	0.0962019
TraesCS1B02G465000	1						IPR030668	Spermidine/spermine synthase, eukaryotes	11	1	1	1	1	0.0962019	1	1	1	1	1	1	0.0962019
TraesCS1B02G467700	1						IPR007685	RelA/SpoT	15	1	0.211947	1	1	1	0.0966865	0.748348	1	1	1	1	0.0966865
TraesCS1B02G469500	1						IPR006816	ELMO domain	15	0.552485	1	1	1	1	0.0966865	1	1	1	1	1	0.0966865
TraesCS1B02G470900	1						IPR016763	Vesicle-associated membrane-protein-associated protein	15	1	1	0.799061	1	1	0.0966865	1	1	1	1	1	0.0966865
TraesCS1B02G471000	1						IPR029066	PLP-binding barrel	15	1	1	1	0.79408	1	0.0966865	1	1	1	1	1	0.0966865
TraesCS1B02G472000	1						IPR006047	Glycosyl hydrolase, family 13, catalytic domain	27	1	0.509513	1	1	1	1	0.0981536	1	1	1	1	0.0981536
TraesCS1B02G475400	1						IPR018333	Squalene cyclase	11	1	1	1	1	1	1	1	0.391473	1	1	0.0983662	0.0983662
TraesCS1B02G475800	1						IPR032696	Squalene cyclase, C-terminal	11	1	1	1	1	1	1	1	0.391473	1	1	0.0983662	0.0983662
TraesCS1B02G476700	1						IPR032697	Squalene cyclase, N-terminal	11	1	1	1	1	1	1	1	0.391473	1	1	0.0983662	0.0983662
TraesCS1B02G478700	1						IPR001563	Peptidase S10, serine carboxypeptidase	76	1	1	1	1	1	1	0.0994132	0.495056	1	0.272638	0.468058	0.0994132
TraesCS1B02G478900	1						IPR025110	AMP-binding enzyme, C-terminal domain	63	1	1	1	1	1	1	0.101115	0.333043	1	0.18184	1	0.101115
TraesCS1B02G479100	1						IPR007526	SWIRM domain	17	1	1	0.533336	1	0.101312	1	1	1	1	1	1	0.101312
TraesCS1B02G481000	1						IPR021099	Plant organelle RNA recognition domain	17	1	1	1	0.114835	0.101312	1	1	1	1	1	1	0.101312
TraesCS1D02G002600	1						IPR009291	Vacuolar protein sorting-associated protein 62	13	1	1	0.10195	1	1	1	0.678897	1	1	1	1	0.10195
TraesCS1D02G003300	1						IPR026854	Vacuolar protein sorting-associated protein 13-like, N-terminal domain	13	1	0.569895	0.10195	1	1	1	0.678897	1	1	1	1	0.10195
TraesCS1D02G004000	1						IPR002251	Chloride channel ClC-plant	18	1	0.682772	0.10195	1	1	1	0.883768	1	1	1	1	0.10195
TraesCS1D02G004200	1						IPR000943	RNA polymerase sigma-70	18	1	0.388619	0.10195	1	1	0.990346	1	1	1	1	1	0.10195
TraesCS1D02G004700	1						IPR002109	Glutaredoxin	79	0.690467	1	0.10195	1	1	0.282735	1	1	1	1	1	0.10195
TraesCS1D02G005200	1						IPR006455	Homeodomain, ZF-HD class	18	1	0.206195	0.10195	1	1	0.990346	1	1	1	1	1	0.10195
TraesCS1D02G005400	1						IPR007624	RNA polymerase sigma-70 region 3	18	1	0.388619	0.10195	1	1	0.990346	1	1	1	1	1	0.10195
TraesCS1D02G007700	1						IPR007627	RNA polymerase sigma-70 region 2	18	1	0.388619	0.10195	1	1	0.990346	1	1	1	1	1	0.10195
TraesCS1D02G007900	1						IPR007630	RNA polymerase sigma-70 region 4	18	1	0.388619	0.10195	1	1	0.990346	1	1	1	1	1	0.10195
TraesCS1D02G010500	1						IPR013324	RNA polymerase sigma factor, region 3/4	18	1	0.388619	0.10195	1	1	0.990346	1	1	1	1	1	0.10195
TraesCS1D02G013100	1						IPR013325	RNA polymerase sigma factor, region 2	18	1	0.388619	0.10195	1	1	0.990346	1	1	1	1	1	0.10195
TraesCS1D02G013200	1						IPR014284	RNA polymerase sigma-70 like domain	18	1	0.388619	0.10195	1	1	0.990346	1	1	1	1	1	0.10195
TraesCS1D02G013800	1						IPR018164	Alanyl-tRNA synthetase, class IIc, N-terminal	13	1	1	0.10195	1	0.548282	1	1	1	1	1	1	0.10195
TraesCS1D02G016500	1						IPR018165	Alanyl-tRNA synthetase, class IIc, core domain	13	1	1	0.10195	1	0.548282	1	1	1	1	1	1	0.10195
TraesCS1D02G016600	1						IPR018936	Phosphatidylinositol 3/4-kinase, conserved site	18	1	0.206195	0.10195	1	1	1	1	1	1	1	1	0.10195
TraesCS1D02G018100	1						IPR005922	Phenylalanine ammonia-lyase	32	0.105175	1	1	1	1	1	1	0.497668	1	1	0.507494	0.105175
TraesCS1D02G018300	1						IPR022313	Phenylalanine/histidine ammonia-lyases, active site	32	0.105175	1	1	1	1	1	1	0.497668	1	1	0.507494	0.105175
TraesCS1D02G020000	1						IPR032838	VWA-Hint protein, Vwaint domain	22	0.105204	1	1	1	1	1	0.160678	1	1	1	1	0.105204
TraesCS1D02G024500	1						IPR001222	Zinc finger, TFIIS-type	11	0.384498	1	1	0.105632	1	1	1	1	1	1	1	0.105632
TraesCS1D02G024600	1						IPR002735	Translation initiation factor IF2/IF5 domain	11	1	1	1	0.105632	1	1	1	1	1	1	1	0.105632
TraesCS1D02G031500	1						IPR009025	DNA-directed RNA polymerase, RBP11-like dimerisation domain	11	0.767957	1	1	0.105632	1	1	1	1	1	1	1	0.105632
TraesCS1D02G034100	1						IPR013763	Cyclin-like domain	58	1	1	0.950201	0.105632	0.172621	1	1	1	1	1	1	0.105632
TraesCS1D02G034300	1						IPR016189	Translation initiation factor IF2/IF5, N-terminal	11	1	1	1	0.105632	1	1	1	1	1	1	1	0.105632
TraesCS1D02G034600	1						IPR016190	Translation initiation factor IF2/IF5, zinc-binding	11	1	1	1	0.105632	1	1	1	1	1	1	1	0.105632
TraesCS1D02G034800	1						IPR023795	Serpin, conserved site	11	0.145845	1	1	0.105632	1	1	1	1	1	1	1	0.105632
TraesCS1D02G034900	1						IPR005467	Histidine kinase domain	28	1	0.113115	1	1	1	0.106406	1	1	1	1	1	0.106406
TraesCS1D02G036500	1						IPR012317	Poly(ADP-ribose) polymerase, catalytic domain	17	1	1	1	1	1	1	1	1	0.106827	1	1	0.106827
TraesCS1D02G037300	1						IPR002113	ADP/ATP carrier protein, eukaryotic type	10	1	1	0.478946	1	1	0.107141	1	1	1	1	1	0.107141
TraesCS1D02G044100	1						IPR003409	MORN motif	10	1	1	0.478946	1	1	0.107141	1	1	1	1	1	0.107141
TraesCS1D02G044700	1						IPR004299	Membrane bound O-acyl transferase, MBOAT	10	0.264148	1	1	1	1	0.107141	1	1	1	1	1	0.107141
TraesCS1D02G045100	1						IPR008217	Ccc1 family	10	1	1	1	1	1	0.107141	1	1	1	1	1	0.107141
TraesCS1D02G046100	1						IPR000639	Epoxide hydrolase-like	41	0.392677	0.107216	1	1	1	1	1	1	1	1	1	0.107216
TraesCS1D02G046400	1						IPR021133	HEAT, type 2	38	0.808489	1	0.805068	1	0.107922	1	1	1	1	1	1	0.107922
TraesCS1D02G047900	1						IPR027923	Hydrophobic seed protein domain	18	1	1	0.988876	1	1	0.990346	0.108386	1	0.672391	1	1	0.108386
TraesCS1D02G048200	1						IPR000089	Biotin/lipoyl attachment	39	1	1	1	1	1	1	0.108386	1	1	1	0.683847	0.108386
TraesCS1D02G049300	1						IPR000741	Fructose-bisphosphate aldolase, class-I	18	1	0.206195	1	1	1	1	0.108386	1	1	1	1	0.108386
TraesCS1D02G050000	1						IPR029768	Fructose-bisphosphate aldolase class-I active site	18	1	0.206195	1	1	1	1	0.108386	1	1	1	1	0.108386
TraesCS1D02G052200	1						IPR032472	Argonaute linker 2 domain	28	1	0.841073	1	1	1	1	0.108386	1	1	1	1	0.108386
TraesCS1D02G053500	1						IPR003245	Phytocyanin domain	45	0.306162	1	1	1	1	0.551519	1	0.108617	1	1	0.146669	0.108617
TraesCS1D02G053700	1						IPR029039	Flavoprotein-like domain	32	0.562494	1	1	1	1	0.412941	0.835604	1	1	0.10885	1	0.10885
TraesCS1D02G053900	1						IPR000010	Cystatin domain	15	0.112377	1	1	1	1	1	1	1	1	0.10885	1	0.10885
TraesCS1D02G057300	1						IPR018370	Chaperonin Cpn60, conserved site	23	1	1	0.838922	0.110469	0.690595	1	1	1	0.971086	1	1	0.110469
TraesCS1D02G057500	1						IPR013105	Tetratricopeptide repeat 2	23	1	1	1	0.110469	0.302057	1	1	1	1	1	1	0.110469
TraesCS1D02G057900	1						IPR006502	Protein of unknown function PDDEXK-like	15	1	0.77496	0.799061	1	1	1	1	0.111844	1	1	1	0.111844
TraesCS1D02G059100	1						IPR015928	Aconitase/3-isopropylmalate dehydratase, swivel	15	1	1	1	1	1	1	1	0.111844	1	1	1	0.111844
TraesCS1D02G060500	1						IPR007612	LURP-one-related	33	1	1	1	1	1	1	1	1	0.465913	0.112463	1	0.112463
TraesCS1D02G061100	1						IPR001765	Carbonic anhydrase	10	1	0.113115	1	1	1	1	1	1	1	1	1	0.113115
TraesCS1D02G063000	1						IPR002523	Mg2+ transporter protein, CorA-like/Zinc transport protein ZntB	10	1	0.113115	1	1	1	0.412941	1	1	1	1	1	0.113115
TraesCS1D02G064500	1						IPR010493	Serine acetyltransferase, N-terminal	10	1	0.113115	1	1	1	0.412941	1	1	1	1	1	0.113115
TraesCS1D02G067200	1						IPR015892	Carbonic anhydrase, prokaryotic-like, conserved site	10	1	0.113115	1	1	1	1	1	1	1	1	1	0.113115
TraesCS1D02G067400	1						IPR021410	The fantastic four family	10	1	0.113115	1	1	1	0.412941	1	1	1	1	1	0.113115
TraesCS1D02G067700	1						IPR003663	Sugar/inositol transporter	107	1	0.498631	1	1	1	1	0.113332	0.301461	1	1	1	0.113332
TraesCS1D02G067800	1						IPR005479	Carbamoyl-phosphate synthetase large subunit-like, ATP-binding domain	12	1	1	1	1	1	1	0.613445	1	1	1	0.113947	0.113947
TraesCS1D02G069800	1						IPR002470	Peptidase S9A, prolyl oligopeptidase	10	1	1	1	1	0.966031	1	0.114912	1	1	1	1	0.114912
TraesCS1D02G071800	1						IPR003165	Piwi domain	29	1	0.908451	1	1	1	1	0.114912	1	1	1	1	0.114912
TraesCS1D02G072000	1						IPR006204	GHMP kinase N-terminal domain	29	0.552485	1	1	1	1	1	0.114912	1	1	1	1	0.114912
TraesCS1D02G072600	1						IPR014811	Argonaute, linker 1 domain	29	1	0.908451	1	1	1	1	0.114912	1	1	1	1	0.114912
TraesCS1D02G072800	1						IPR023302	Peptidase S9A, N-terminal domain	10	1	1	1	1	0.966031	1	0.114912	1	1	1	1	0.114912
TraesCS1D02G072900	1						IPR032474	Protein argonaute, N-terminal	29	1	0.908451	1	1	1	1	0.114912	1	1	1	1	0.114912
TraesCS1D02G073100	1						IPR001609	Myosin head, motor domain	22	1	0.418707	1	1	1	0.115453	1	1	1	1	1	0.115453
TraesCS1D02G074600	1						IPR000528	Plant non-specific lipid-transfer protein/Par allergen	40	0.975963	1	1	1	1	1	0.621889	0.784981	0.649591	1	0.115929	0.115929
TraesCS1D02G076300	1						IPR003100	PAZ domain	41	1	0.861465	1	1	1	1	0.116543	1	1	1	1	0.116543
TraesCS1D02G077700	1						IPR011053	Single hybrid motif	41	1	1	1	1	1	1	0.116543	1	1	1	0.735361	0.116543
TraesCS1D02G078400	1						IPR005202	Transcription factor GRAS	67	1	1	0.532835	1	1	0.116597	0.839211	1	1	1	1	0.116597
TraesCS1D02G078500	1						IPR019821	Kinesin motor domain, conserved site	41	1	0.636031	1	1	1	1	1	1	0.672391	1	0.119147	0.119147
TraesCS1D02G079300	1						IPR006694	Fatty acid hydroxylase	41	1	1	1	1	1	1	0.284888	1	1	1	0.119147	0.119147
TraesCS1D02G079800	1						IPR025422	Transcription factor TGA like domain	16	1	0.511904	1	1	1	0.119515	0.274193	1	1	1	1	0.119515
TraesCS1D02G080900	1						IPR000300	Inositol polyphosphate-related phosphatase	29	1	0.402719	1	1	1	0.119515	1	1	1	0.374639	1	0.119515
TraesCS1D02G081100	1						IPR032308	Tify domain-binding domain	25	1	0.120732	0.950201	1	1	1	1	1	1	1	1	0.120732
TraesCS1D02G081200	1						IPR013154	Alcohol dehydrogenase-like, N-terminal	73	0.122651	1	1	1	1	1	1	0.457868	1	1	1	0.122651
TraesCS1D02G081400	1						IPR001206	Diacylglycerol kinase, catalytic domain	35	0.37433	1	1	1	1	1	0.915964	1	0.123377	1	1	0.123377
TraesCS1D02G082800	1						IPR002645	STAS domain	22	1	0.123478	1	1	1	0.325334	1	1	0.19296	1	1	0.123478
TraesCS1D02G083600	1						IPR028343	Fructose-1,6-bisphosphatase	13	1	0.123478	1	1	1	1	1	1	1	1	1	0.123478
TraesCS1D02G083700	1						IPR029759	Glutathione peroxidase active site	13	1	0.123478	1	1	1	1	1	1	1	1	1	0.123478
TraesCS1D02G083900	1						IPR013750	GHMP kinase, C-terminal domain	30	0.636891	1	1	1	1	1	0.123479	1	1	1	1	0.123479
TraesCS1D02G084000	1						IPR005746	Thioredoxin	19	1	0.123498	1	1	1	0.531288	1	1	1	1	1	0.123498
TraesCS1D02G084700	1						IPR006379	HAD-superfamily hydrolase, subfamily IIB	42	1	0.123498	0.238598	1	1	1	1	1	1	1	1	0.123498
TraesCS1D02G085900	1						IPR009818	Ataxin-2, C-terminal	19	1	0.123498	1	1	1	1	1	1	1	1	1	0.123498
TraesCS1D02G086500	1						IPR011043	Galactose oxidase/kelch, beta-propeller	42	1	0.123498	1	1	1	0.469311	1	1	1	1	1	0.123498
TraesCS1D02G086700	1						IPR012876	Protein of unknown function DUF1677, plant	16	1	0.123498	1	1	1	0.386951	1	1	1	1	1	0.123498
TraesCS1D02G087300	1						IPR016164	FAD-linked oxidase-like, C-terminal	19	1	0.123498	1	1	1	1	1	1	1	1	1	0.123498
TraesCS1D02G088200	1						IPR032881	Oberon-like, PHD finger domain	16	1	0.123498	1	1	1	1	1	1	1	1	1	0.123498
TraesCS1D02G088300	1						IPR012967	Plant methyltransferase dimerisation domain	30	1	0.298442	1	1	1	1	1	0.123609	1	1	1	0.123609
TraesCS1D02G088800	1						IPR000225	Armadillo	120	1	0.399266	1	1	1	0.124066	1	1	1	1	1	0.124066
TraesCS1D02G089400	1						IPR002935	Class I-like SAM-dependent O-methyltransferase	13	1	1	1	1	1	1	1	1	1	1	0.124453	0.124453
TraesCS1D02G090000	1						IPR030373	Polyamine biosynthesis domain, conserved site	12	1	1	1	1	0.124588	1	0.613445	1	1	1	1	0.124588
TraesCS1D02G090400	1						IPR002241	Glycoside hydrolase, family 27	12	0.916661	1	1	1	0.124588	1	1	1	1	1	1	0.124588
TraesCS1D02G090600	1						IPR004274	FCP1 homology domain	39	1	1	1	1	0.124588	0.682077	1	1	1	1	1	0.124588
TraesCS1D02G092600	1						IPR029346	Ubiquitin carboxyl-terminal hydrolase, C-terminal	12	1	1	0.58451	1	0.124588	1	1	1	1	1	1	0.124588
TraesCS1D02G092900	1						IPR013809	ENTH domain	30	0.12582	1	1	1	1	0.344836	1	1	1	1	1	0.12582
TraesCS1D02G094700	1						IPR003956	Transcription factor, NFYB/HAP3, conserved site	14	1	1	0.126078	1	1	1	0.720237	1	1	1	1	0.126078
TraesCS1D02G095000	1						IPR000313	PWWP domain	36	1	0.388619	0.126078	1	1	1	1	1	1	1	1	0.126078
TraesCS1D02G095400	1						IPR000764	Uridine kinase-like	14	1	1	0.126078	1	1	1	1	1	1	0.512333	1	0.126078
TraesCS1D02G098000	1						IPR001830	Glycosyl transferase, family 20	19	1	0.455941	0.126078	1	0.981528	1	1	1	1	1	1	0.126078
TraesCS1D02G098400	1						IPR007728	Pre-SET domain	30	1	0.159328	0.126078	1	1	1	1	1	1	1	1	0.126078
TraesCS1D02G099000	1						IPR014030	Beta-ketoacyl synthase, N-terminal	14	1	1	0.126078	1	1	1	1	1	1	1	1	0.126078
TraesCS1D02G101700	1						IPR014031	Beta-ketoacyl synthase, C-terminal	14	1	1	0.126078	1	1	1	1	1	1	1	1	0.126078
TraesCS1D02G102600	1						IPR014729	Rossmann-like alpha/beta/alpha sandwich fold	261	1	1	0.126078	1	0.140972	1	1	1	1	1	1	0.126078
TraesCS1D02G103500	1						IPR017568	3-oxoacyl-[acyl-carrier-protein] synthase 2	14	1	1	0.126078	1	1	1	1	1	1	1	1	0.126078
TraesCS1D02G104100	1						IPR018201	Beta-ketoacyl synthase, active site	14	1	1	0.126078	1	1	1	1	1	1	1	1	0.126078
TraesCS1D02G104400	1						IPR020841	Polyketide synthase, beta-ketoacyl synthase domain	14	1	1	0.126078	1	1	1	1	1	1	1	1	0.126078
TraesCS1D02G104800	1						IPR013785	Aldolase-type TIM barrel	246	1	0.294431	0.127203	1	1	1	1	0.53424	1	1	1	0.127203
TraesCS1D02G105000	1						IPR013057	Amino acid transporter, transmembrane domain	111	1	0.159328	1	1	1	1	0.127429	1	1	1	1	0.127429
TraesCS1D02G105100	1						IPR000164	Histone H3/CENP-A	16	1	0.511904	1	1	1	0.386951	1	0.127467	1	1	1	0.127467
TraesCS1D02G106300	1						IPR001940	Peptidase S1C	32	1	0.841073	0.343124	1	0.127798	1	1	1	1	1	1	0.127798
TraesCS1D02G106500	1						IPR001623	DnaJ domain	262	1	0.908451	0.128554	1	1	0.357104	1	1	1	1	1	0.128554
TraesCS1D02G107200	1						IPR000941	Enolase	13	0.130826	1	1	1	1	1	1	1	1	1	1	0.130826
TraesCS1D02G108100	1						IPR003140	Phospholipase/carboxylesterase/thioesterase	13	0.130826	0.952203	1	1	1	1	1	1	1	1	1	0.130826
TraesCS1D02G108300	1						IPR020811	Enolase, N-terminal	13	0.130826	1	1	1	1	1	1	1	1	1	1	0.130826
TraesCS1D02G108900	1						IPR021775	Protein of unknown function DUF3339	13	0.130826	1	1	1	1	0.643187	1	1	1	1	1	0.130826
TraesCS1D02G109000	1						IPR004813	Oligopeptide transporter, OPT superfamily	43	1	0.544153	1	1	1	0.849431	0.131074	1	1	1	1	0.131074
TraesCS1D02G109200	1						IPR010089	Flavoprotein WrbA-like	11	0.384498	1	1	1	1	1	0.131074	1	1	1	1	0.131074
TraesCS1D02G109700	1						IPR011051	RmlC-like cupin domain	97	0.302385	1	1	1	1	1	0.131074	0.45239	1	1	1	0.131074
TraesCS1D02G111200	1						IPR001807	Chloride channel, voltage gated	25	1	0.623629	0.133636	1	1	1	1	1	1	1	1	0.133636
TraesCS1D02G111500	1						IPR014743	Chloride channel, core	25	1	0.623629	0.133636	1	1	1	1	1	1	1	1	0.133636
TraesCS1D02G111700	1						IPR000555	JAB1/MPN/MOV34 metalloenzyme domain	38	1	1	1	0.135776	1	1	1	1	1	1	1	0.135776
TraesCS1D02G111900	1						IPR007863	Peptidase M16, C-terminal	31	1	1	0.136178	1	0.645475	1	1	1	1	1	1	0.136178
TraesCS1D02G112500	1						IPR011249	Metalloenzyme, LuxS/M16 peptidase-like	31	1	1	0.136178	1	0.645475	1	1	1	1	1	1	0.136178
TraesCS1D02G113600	1						IPR011765	Peptidase M16, N-terminal	31	1	1	0.136178	1	0.645475	1	1	1	1	1	1	0.136178
TraesCS1D02G113700	1						IPR018074	Ubiquitin-activating enzyme E1, conserved site	12	0.512726	1	1	0.136472	1	1	0.613445	1	1	1	1	0.136472
TraesCS1D02G114300	1						IPR018075	Ubiquitin-activating enzyme E1	12	0.512726	1	1	0.136472	1	1	0.613445	1	1	1	1	0.136472
TraesCS1D02G115300	1						IPR018965	Ubiquitin-activating enzyme E1, C-terminal	12	0.512726	1	1	0.136472	1	1	0.613445	1	1	1	1	0.136472
TraesCS1D02G116800	1						IPR032418	Ubiquitin-activating enzyme E1, FCCH domain	12	0.512726	1	1	0.136472	1	1	0.613445	1	1	1	1	0.136472
TraesCS1D02G117100	1						IPR032420	Ubiquitin-activating enzyme E1, four-helix bundle	12	0.512726	1	1	0.136472	1	1	0.613445	1	1	1	1	0.136472
TraesCS1D02G117400	1						IPR000163	Prohibitin	12	0.512726	1	1	0.136472	1	1	1	1	1	1	1	0.136472
TraesCS1D02G117800	1						IPR006692	Coatomer, WD associated region	12	0.512726	1	1	0.136472	1	1	1	1	1	1	1	0.136472
TraesCS1D02G118300	1						IPR000340	Dual specificity phosphatase, catalytic domain	29	1	0.139195	0.765246	1	1	0.634758	1	1	1	1	1	0.139195
TraesCS1D02G118500	1						IPR020422	Dual specificity protein phosphatase domain	29	1	0.139195	0.765246	1	1	0.634758	1	1	1	1	1	0.139195
TraesCS1D02G120000	1						IPR013088	Zinc finger, NHR/GATA-type	56	1	0.298518	1	1	0.140132	1	1	1	1	1	1	0.140132
TraesCS1D02G120300	1						IPR009262	Solute carrier family 35 member SLC35F1/F2/F6	14	1	1	1	1	1	1	1	1	1	1	0.140906	0.140906
TraesCS1D02G120500	1						IPR001106	Aromatic amino acid lyase	33	0.141316	1	1	1	1	0.813817	1	0.523158	1	1	0.532182	0.141316
TraesCS1D02G120900	1						IPR033132	Glycosyl hydrolases family 1, N-terminal conserved site	44	1	0.161599	1	1	1	1	0.142054	1	1	1	1	0.142054
TraesCS1D02G121000	1						IPR000210	BTB/POZ domain	121	1	0.143632	1	1	1	0.373019	1	1	1	1	1	0.143632
TraesCS1D02G121500	1						IPR024083	Fumarase/histidase, N-terminal	41	0.144727	1	1	0.197245	1	1	1	0.817193	1	1	0.735361	0.144727
TraesCS1D02G122500	1						IPR001772	Kinase associated domain 1 (KA1)	11	1	0.375742	1	1	1	0.144743	1	1	1	1	1	0.144743
TraesCS1D02G122600	1						IPR003101	Coactivator CBP, KIX domain	11	0.145845	1	1	1	1	1	0.579231	1	1	1	1	0.145845
TraesCS1D02G123600	1						IPR001040	Translation Initiation factor eIF- 4e	11	0.145845	1	1	0.430432	1	1	1	1	1	1	1	0.145845
TraesCS1D02G123900	1						IPR001683	Phox homology	18	0.145845	1	1	1	1	1	1	1	1	1	1	0.145845
TraesCS1D02G124000	1						IPR001915	Peptidase M48	11	0.145845	1	1	1	1	0.476223	1	1	1	1	1	0.145845
TraesCS1D02G124300	1						IPR005178	Organic solute transporter subunit alpha/Transmembrane protein 184	18	0.145845	1	1	1	1	1	1	1	1	1	1	0.145845
TraesCS1D02G124600	1						IPR005955	Glutathione S-transferases, class Zeta	11	0.145845	1	1	1	1	1	1	1	1	1	1	0.145845
TraesCS1D02G124700	1						IPR007877	Protein of unknown function DUF707	18	0.145845	1	1	1	1	0.476223	1	1	1	1	1	0.145845
TraesCS1D02G125500	1						IPR013144	CRA domain	18	0.145845	1	1	1	1	0.990346	1	1	1	1	1	0.145845
TraesCS1D02G125800	1						IPR023398	Translation Initiation factor eIF- 4e-like	11	0.145845	1	1	0.430432	1	1	1	1	1	1	1	0.145845
TraesCS1D02G126300	1						IPR025610	Transcription factor MYC/MYB N-terminal	17	1	1	1	1	1	0.149007	0.839211	1	1	1	1	0.149007
TraesCS1D02G127200	1						IPR008183	Aldose 1-/Glucose-6-phosphate 1-epimerase	26	1	0.149816	1	1	1	1	1	1	1	1	1	0.149816
TraesCS1D02G127400	1						IPR012349	FMN-binding split barrel	26	1	0.149816	0.361908	1	1	1	1	1	1	1	1	0.149816
TraesCS1D02G127500	1						IPR001594	Palmitoyltransferase, DHHC domain	36	0.150744	1	1	1	1	1	1	1	1	1	1	0.150744
TraesCS1D02G127600	1						IPR004000	Actin family	44	0.150744	1	1	0.550907	1	0.531288	1	1	1	1	1	0.150744
TraesCS1D02G127800	1						IPR000808	Iron-sulfur cluster carrier protein-like, conserved site	10	1	1	0.151012	1	1	1	1	1	1	1	1	0.151012
TraesCS1D02G127900	1						IPR002139	Ribokinase/fructokinase	15	1	0.77496	0.151012	1	1	1	1	1	1	1	1	0.151012
TraesCS1D02G128000	1						IPR005299	SAM dependent carboxyl methyltransferase	15	1	1	0.151012	1	1	0.771394	1	1	1	1	1	0.151012
TraesCS1D02G129200	1						IPR006775	Glycosyl-hydrolase family 116, catalytic region	15	1	0.211947	0.151012	1	1	1	1	1	1	1	1	0.151012
TraesCS1D02G130300	1						IPR006935	Helicase/UvrB, N-terminal	10	1	1	0.151012	1	1	1	1	1	1	1	1	0.151012
TraesCS1D02G131100	1						IPR014551	Beta-glucosidase GBA2-type	15	1	0.211947	0.151012	1	1	1	1	1	1	1	1	0.151012
TraesCS1D02G132900	1						IPR019591	Mrp/NBP35 ATP-binding protein	10	1	1	0.151012	1	1	1	1	1	1	1	1	0.151012
TraesCS1D02G133000	1						IPR024462	Glycosyl-hydrolase family 116, N-terminal	15	1	0.211947	0.151012	1	1	1	1	1	1	1	1	0.151012
TraesCS1D02G133800	1						IPR033756	Flagellum site-determining protein YlxH/ Fe-S cluster assembling factor NBP35	10	1	1	0.151012	1	1	1	1	1	1	1	1	0.151012
TraesCS1D02G134000	1						IPR000253	Forkhead-associated (FHA) domain	26	1	0.995764	1	0.475071	0.156041	1	1	1	1	1	1	0.156041
TraesCS1D02G134600	1						IPR001564	Nucleoside diphosphate kinase	12	1	1	0.58451	1	1	1	0.156205	1	1	1	1	0.156205
TraesCS1D02G135300	1						IPR004131	Pyrophosphate-energised proton pump	12	1	1	0.58451	1	1	1	0.156205	0.431052	1	1	1	0.156205
TraesCS1D02G136900	1						IPR023005	Nucleoside diphosphate kinase, active site	12	1	1	0.58451	1	1	1	0.156205	1	1	1	1	0.156205
TraesCS1D02G139400	1						IPR001902	SLC26A/SulP transporter	20	1	0.159328	1	1	1	0.58705	1	1	0.157245	1	1	0.157245
TraesCS1D02G140300	1						IPR022059	Protein of unknown function DUF3615	49	0.940085	1	1	0.203363	0.158309	1	0.839211	1	1	1	1	0.158309
TraesCS1D02G141500	1						IPR011701	Major facilitator superfamily	88	1	0.326491	1	1	1	0.158536	0.893101	1	1	1	1	0.158536
TraesCS1D02G141700	1						IPR000092	Polyprenyl synthetase	24	1	1	0.533336	1	1	0.158536	1	1	1	1	1	0.158536
TraesCS1D02G141800	1						IPR032458	Histone H2A conserved site	24	1	1	1	1	1	0.158536	1	1	1	1	1	0.158536
TraesCS1D02G142700	1						IPR033749	Polyprenyl synthetase, conserved site	24	1	1	0.533336	1	1	0.158536	1	1	1	1	1	0.158536
TraesCS1D02G144400	1						IPR001251	CRAL-TRIO lipid binding domain	69	1	0.159328	0.776619	1	1	1	0.277038	1	1	1	1	0.159328
TraesCS1D02G144500	1						IPR000889	Glutathione peroxidase	14	1	0.159328	1	1	1	1	1	1	1	1	1	0.159328
TraesCS1D02G144600	1						IPR001282	Glucose-6-phosphate dehydrogenase	11	1	0.159328	0.533336	1	1	1	1	1	1	1	1	0.159328
TraesCS1D02G145700	1						IPR001312	Hexokinase	11	1	0.159328	1	1	1	1	1	1	1	1	1	0.159328
TraesCS1D02G146900	1						IPR003337	Trehalose-phosphatase	30	1	0.159328	0.264402	1	1	1	1	1	1	1	1	0.159328
TraesCS1D02G147400	1						IPR005804	Fatty acid desaturase domain	23	1	0.159328	0.236742	1	1	1	1	1	1	1	1	0.159328
TraesCS1D02G148000	1						IPR005844	Alpha-D-phosphohexomutase, alpha/beta/alpha domain I	11	1	0.159328	0.533336	1	1	1	1	1	1	1	1	0.159328
TraesCS1D02G148200	1						IPR005846	Alpha-D-phosphohexomutase, alpha/beta/alpha domain III	11	1	0.159328	0.533336	1	1	1	1	1	1	1	1	0.159328
TraesCS1D02G148700	1						IPR006571	TLDc domain	11	1	0.159328	1	1	1	1	1	1	1	1	1	0.159328
TraesCS1D02G149400	1						IPR006968	Root UVB sensitive family	14	1	0.159328	1	1	0.632422	1	1	1	1	1	1	0.159328
TraesCS1D02G150000	1						IPR008547	Protein of unknown function DUF829, TMEM53	11	1	0.159328	1	1	1	0.476223	1	1	1	1	1	0.159328
TraesCS1D02G150400	1						IPR016055	Alpha-D-phosphohexomutase, alpha/beta/alpha I/II/III	11	1	0.159328	0.533336	1	1	1	1	1	1	1	1	0.159328
TraesCS1D02G150700	1						IPR018790	Protein of unknown function DUF2358	17	1	0.159328	0.228711	1	1	0.423784	1	1	1	1	1	0.159328
TraesCS1D02G151500	1						IPR018866	Zinc-finger domain of monoamine-oxidase A repressor R1	11	1	0.159328	1	1	1	1	1	0.391473	1	1	1	0.159328
TraesCS1D02G151600	1						IPR019796	Glucose-6-phosphate dehydrogenase, active site	11	1	0.159328	0.533336	1	1	1	1	1	1	1	1	0.159328
TraesCS1D02G151800	1						IPR020828	Glyceraldehyde 3-phosphate dehydrogenase, NAD(P) binding domain	17	1	0.159328	0.949116	1	1	1	1	1	1	1	1	0.159328
TraesCS1D02G152000	1						IPR020829	Glyceraldehyde 3-phosphate dehydrogenase, catalytic domain	17	1	0.159328	0.949116	1	1	1	1	1	1	1	1	0.159328
TraesCS1D02G153300	1						IPR020830	Glyceraldehyde 3-phosphate dehydrogenase, active site	17	1	0.159328	0.949116	1	1	1	1	1	1	1	1	0.159328
TraesCS1D02G153900	1						IPR020831	Glyceraldehyde/Erythrose phosphate dehydrogenase family	17	1	0.159328	0.949116	1	1	1	1	1	1	1	1	0.159328
TraesCS1D02G154200	1						IPR022672	Hexokinase, N-terminal	11	1	0.159328	1	1	1	1	1	1	1	1	1	0.159328
TraesCS1D02G154900	1						IPR022673	Hexokinase, C-terminal	11	1	0.159328	1	1	1	1	1	1	1	1	1	0.159328
TraesCS1D02G155400	1						IPR022674	Glucose-6-phosphate dehydrogenase, NAD-binding	11	1	0.159328	0.533336	1	1	1	1	1	1	1	1	0.159328
TraesCS1D02G155600	1						IPR022675	Glucose-6-phosphate dehydrogenase, C-terminal	11	1	0.159328	0.533336	1	1	1	1	1	1	1	1	0.159328
TraesCS1D02G155900	1						IPR023278	Ethylene insensitive 3-like protein, DNA-binding domain	11	1	0.159328	1	1	1	1	1	1	1	1	1	0.159328
TraesCS1D02G156000	1						IPR029099	Ribose-phosphate pyrophosphokinase, N-terminal domain	11	1	0.159328	1	1	1	1	1	1	1	1	1	0.159328
TraesCS1D02G157100	1						IPR029760	Glutathione peroxidase conserved site	14	1	0.159328	1	1	1	1	1	1	1	1	1	0.159328
TraesCS1D02G158100	1						IPR011074	CRAL/TRIO, N-terminal domain	59	1	0.276406	0.714751	1	1	1	0.160678	1	1	1	1	0.160678
TraesCS1D02G158200	1						IPR023144	Phenylalanine ammonia-lyase, shielding domain	31	0.161022	1	1	1	1	1	1	0.484809	1	1	0.492684	0.161022
TraesCS1D02G158400	1						IPR016177	DNA-binding domain	172	1	0.878604	1	1	1	0.166975	1	1	1	1	1	0.166975
TraesCS1D02G158700	1						IPR000595	Cyclic nucleotide-binding domain	55	1	0.167002	1	1	1	1	0.284888	1	0.437731	1	1	0.167002
TraesCS1D02G159200	1						IPR018490	Cyclic nucleotide-binding-like	55	1	0.167002	1	1	1	1	0.284888	1	0.437731	1	1	0.167002
TraesCS1D02G159300	1						IPR004326	Mlo-related protein	16	0.167556	1	0.86493	1	1	1	1	1	1	1	0.172318	0.167556
TraesCS1D02G160900	1						IPR004838	Aminotransferases, class-I, pyridoxal-phosphate-binding site	26	0.167556	1	1	1	1	0.935852	1	1	1	1	1	0.167556
TraesCS1D02G161000	1						IPR004001	Actin, conserved site	21	0.170287	1	1	1	1	1	0.483747	1	1	1	1	0.170287
TraesCS1D02G162000	1						IPR020902	Actin/actin-like conserved site	21	0.170287	1	1	1	1	1	0.483747	1	1	1	1	0.170287
TraesCS1D02G162200	1						IPR011054	Rudiment single hybrid motif	16	1	1	0.190236	0.910994	1	1	0.800857	1	1	1	0.172318	0.172318
TraesCS1D02G162300	1						IPR016102	Succinyl-CoA synthetase-like	16	1	1	1	1	1	1	1	1	1	1	0.172318	0.172318
TraesCS1D02G162700	1						IPR017761	Laccase	16	1	1	0.86493	1	1	1	1	1	1	1	0.172318	0.172318
TraesCS1D02G163800	1						IPR006456	ZF-HD homeobox protein, Cys/His-rich dimerisation domain	21	1	0.195358	0.172466	1	1	1	1	1	1	1	1	0.172466
TraesCS1D02G164200	1						IPR011547	SLC26A/SulP transporter domain	21	1	0.195358	1	1	1	0.279326	1	1	0.174624	1	1	0.174624
TraesCS1D02G165500	1						IPR018045	Sulphate anion transporter, conserved site	21	1	0.195358	1	1	1	0.279326	1	1	0.174624	1	1	0.174624
TraesCS1D02G166300	1						IPR029021	Protein-tyrosine phosphatase-like	59	1	0.176481	0.519316	1	1	0.238779	1	1	1	1	1	0.176481
TraesCS1D02G166600	1						IPR015422	Pyridoxal phosphate-dependent transferase, subdomain 2	172	1	0.178165	1	1	1	0.935609	0.988805	1	1	1	1	0.178165
TraesCS1D02G166700	1						IPR002119	Histone H2A	25	1	1	1	1	1	0.180389	1	1	1	1	1	0.180389
TraesCS1D02G166800	1						IPR032454	Histone H2A, C-terminal domain	25	1	1	1	1	1	0.180389	1	1	1	1	1	0.180389
TraesCS1D02G166900	1						IPR017927	FAD-binding domain, ferredoxin reductase-type	65	1	0.225862	1	1	1	1	1	1	1	0.182488	1	0.182488
TraesCS1D02G167100	1						IPR017938	Riboflavin synthase-like beta-barrel	65	1	0.618869	1	1	1	1	1	1	1	0.182488	1	0.182488
TraesCS1D02G167900	1						IPR006638	Elp3/MiaA/NifB-like, radical SAM core domain	26	1	0.995764	0.361908	0.184265	0.85608	1	1	1	1	1	1	0.184265
TraesCS1D02G168000	1						IPR006186	Serine/threonine-specific protein phosphatase/bis(5-nucleosyl)-tetraphosphatase	52	1	0.186332	1	1	1	0.813101	1	1	1	0.913939	1	0.186332
TraesCS1D02G168100	1						IPR005513	Late embryogenesis abundant protein, LEA_1 subgroup	16	0.674003	1	0.190236	1	1	1	1	1	1	1	1	0.190236
TraesCS1D02G168600	1						IPR000620	EamA domain	45	1	0.19406	1	1	1	0.551519	1	0.938624	0.246986	1	1	0.19406
TraesCS1D02G171800	1						IPR023828	Peptidase S8, subtilisin, Ser-active site	45	1	0.19406	0.533336	1	1	1	1	1	1	1	1	0.19406
TraesCS1D02G173300	1						IPR024571	ERAP1-like C-terminal domain	14	0.194709	1	1	1	1	1	0.210726	1	1	1	1	0.194709
TraesCS1D02G173800	1						IPR003832	Protein of unknown function DUF212	14	0.194709	1	1	1	1	0.697525	1	1	1	1	1	0.194709
TraesCS1D02G174000	1						IPR010820	UBA-like domain DUF1421	14	0.194709	1	1	1	1	0.697525	1	1	1	1	1	0.194709
TraesCS1D02G174700	1						IPR016192	APOBEC/CMP deaminase, zinc-binding	14	0.194709	1	1	1	1	1	1	1	1	1	1	0.194709
TraesCS1D02G174800	1						IPR019757	Peptidase S26A, signal peptidase I, lysine active site	14	0.194709	1	1	1	1	1	1	1	1	1	1	0.194709
TraesCS1D02G175200	1						IPR020810	Enolase, C-terminal TIM barrel domain	14	0.194709	1	1	1	1	1	1	1	1	1	1	0.194709
TraesCS1D02G175400	1						IPR001155	NADH:flavin oxidoreductase/NADH oxidase, N-terminal	19	0.405962	1	1	1	1	1	1	0.195161	1	1	1	0.195161
TraesCS1D02G175700	1						IPR000286	Histone deacetylase family	21	1	0.195358	1	1	1	0.646141	1	1	1	1	1	0.195358
TraesCS1D02G176400	1						IPR002044	Carbohydrate binding module family 20	21	1	0.195358	0.740533	1	1	1	1	1	1	1	1	0.195358
TraesCS1D02G176600	1						IPR003105	SRA-YDG	21	1	0.195358	1	1	1	1	1	1	1	1	1	0.195358
TraesCS1D02G176700	1						IPR016156	FAD/NAD-linked reductase, dimerisation domain	31	1	0.195358	1	1	1	1	1	1	1	1	1	0.195358
TraesCS1D02G176800	1						IPR019448	NT-type C2 domain	21	1	0.195358	1	1	1	1	1	1	1	1	1	0.195358
TraesCS1D02G176900	1						IPR003651	Endonuclease III-like, iron-sulphur cluster loop motif	11	1	0.758935	0.197968	1	0.419128	1	1	1	1	1	1	0.197968
TraesCS1D02G177400	1						IPR016071	Staphylococcal nuclease (SNase-like), OB-fold	11	1	1	0.197968	1	1	1	1	1	1	1	1	0.197968
TraesCS1D02G178300	1						IPR024964	CTLH/CRA C-terminal to LisH motif domain	19	0.200548	1	1	1	1	1	1	1	1	1	1	0.200548
TraesCS1D02G178400	1						IPR000167	Dehydrin	22	0.710612	1	0.202139	1	1	1	1	1	1	1	1	0.202139
TraesCS1D02G184500	1						IPR002818	DJ-1/PfpI	22	1	1	0.202139	1	1	1	1	1	1	1	1	0.202139
TraesCS1D02G184600	1						IPR012674	Calycin	22	1	1	0.202139	1	1	1	1	1	1	1	1	0.202139
TraesCS1D02G184800	1						IPR016193	Cytidine deaminase-like	28	1	1	0.202139	1	0.50726	1	1	1	1	1	1	0.202139
TraesCS1D02G184900	1						IPR023631	Amidase signature domain	28	1	1	0.202139	1	0.966031	1	1	1	1	1	1	0.202139
TraesCS1D02G185200	1						IPR029069	HotDog domain	52	0.236059	1	1	1	1	1	1	1	1	0.326453	0.202969	0.202969
TraesCS1D02G185600	1						IPR007608	Senescence regulator S40	32	0.203278	1	1	1	1	0.764522	0.409797	1	1	1	1	0.203278
TraesCS1D02G185900	1						IPR003527	Mitogen-activated protein (MAP) kinase, conserved site	33	1	0.895176	1	1	1	0.204274	1	0.523158	0.465913	0.475532	1	0.204274
TraesCS1D02G186100	1						IPR001078	2-oxoacid dehydrogenase acyltransferase, catalytic domain	24	1	1	1	1	1	1	0.205057	1	1	1	1	0.205057
TraesCS1D02G187000	1						IPR018456	PTR2 family proton/oligopeptide symporter, conserved site	49	1	0.632482	1	1	1	0.209064	0.205259	1	1	1	1	0.205259
TraesCS1D02G187100	1						IPR022755	Zinc finger, double-stranded RNA binding	20	1	0.841073	1	0.207408	1	1	1	1	1	1	1	0.207408
TraesCS1D02G187200	1						IPR002934	Polymerase, nucleotidyl transferase domain	19	1	1	1	0.511115	1	0.209064	1	1	1	1	1	0.209064
TraesCS1D02G187600	1						IPR012866	Protein of unknown function DUF1644	19	1	1	1	1	1	0.209064	1	1	1	1	1	0.209064
TraesCS1D02G187900	1						IPR016130	Protein-tyrosine phosphatase, active site	26	1	1	1	1	1	0.210587	0.656224	1	1	1	1	0.210587
TraesCS1D02G188900	1						IPR011059	Metal-dependent hydrolase, composite domain	14	1	0.375155	1	1	1	1	0.210726	1	1	1	1	0.210726
TraesCS1D02G189300	1						IPR019557	Aminotransferase-like, plant mobile domain	14	1	1	1	1	0.210963	0.697525	0.720237	1	1	1	1	0.210963
TraesCS1D02G189600	1						IPR029149	Creatinase/Aminopeptidase P/Spt16, N-terminal	14	1	1	0.368747	1	0.210963	1	1	1	1	1	1	0.210963
TraesCS1D02G189700	1						IPR000494	Receptor L-domain	15	1	0.211947	0.799061	1	1	0.771394	1	1	1	1	1	0.211947
TraesCS1D02G190000	1						IPR005829	Sugar transporter, conserved site	125	0.939711	0.799752	1	1	1	1	0.212855	0.470583	1	1	1	0.212855
TraesCS1D02G191100	1						IPR008948	L-Aspartase-like	43	0.213278	1	1	0.244671	1	1	1	0.877872	1	1	0.773592	0.213278
TraesCS1D02G191600	1						IPR005821	Ion transport domain	46	1	0.214623	1	1	1	1	0.762752	1	0.263543	1	1	0.214623
TraesCS1D02G191900	1						IPR012819	Sucrose-phosphate synthase, plant	12	0.512726	0.214623	1	1	1	1	1	1	1	1	1	0.214623
TraesCS1D02G192400	1						IPR018971	Protein of unknown function DUF1997	12	1	0.214623	1	1	1	1	1	1	1	1	1	0.214623
TraesCS1D02G192500	1						IPR029510	Aldehyde dehydrogenase, glutamic acid active site	27	0.218007	1	1	1	1	1	0.26159	1	1	1	1	0.218007
TraesCS1D02G192700	1						IPR000433	Zinc finger, ZZ-type	27	0.218007	1	1	1	1	1	1	1	1	1	1	0.218007
TraesCS1D02G192900	1						IPR032816	VTT domain	27	0.218007	1	1	1	1	1	1	1	1	1	1	0.218007
TraesCS1D02G194200	1						IPR004343	Plus-3 domain	21	1	1	1	1	0.220357	0.279326	1	1	1	1	1	0.220357
TraesCS1D02G194800	1						IPR002207	Class I peroxidase	25	1	0.221746	0.58451	1	1	1	1	1	1	1	1	0.221746
TraesCS1D02G194900	1						IPR006311	Twin-arginine translocation pathway, signal sequence	39	0.916661	0.222124	1	1	1	1	1	1	1	1	1	0.222124
TraesCS1D02G195800	1						IPR001708	Membrane insertase YidC/ALB3/OXA1/COX18	14	1	1	0.740533	0.223648	0.632422	1	1	0.497668	1	1	1	0.223648
TraesCS1D02G196700	1						IPR006085	XPG, N-terminal	14	1	1	0.740533	0.223648	0.632422	1	1	1	1	1	1	0.223648
TraesCS1D02G197800	1						IPR028055	Membrane insertase YidC/Oxa/ALB, C-terminal	14	1	1	0.740533	0.223648	0.632422	1	1	0.497668	1	1	1	0.223648
TraesCS1D02G197900	1						IPR002921	Fungal lipase-like domain	77	1	0.60953	1	1	1	0.424413	0.720237	0.224509	1	1	1	0.224509
TraesCS1D02G198100	1						IPR000582	Acyl-CoA-binding protein, ACBP	12	0.224798	1	1	1	1	1	1	1	1	1	1	0.224798
TraesCS1D02G198400	1						IPR001818	Peptidase M10, metallopeptidase	12	0.224798	1	1	1	1	1	1	1	1	1	1	0.224798
TraesCS1D02G199300	1						IPR006026	Peptidase, metallopeptidase	12	0.224798	1	1	1	1	1	1	1	1	1	1	0.224798
TraesCS1D02G199700	1						IPR021190	Peptidase M10A	12	0.224798	1	1	1	1	1	1	1	1	1	1	0.224798
TraesCS1D02G200100	1						IPR024079	Metallopeptidase, catalytic domain	12	0.224798	1	1	1	1	1	1	1	1	1	1	0.224798
TraesCS1D02G200700	1						IPR000387	Tyrosine-specific protein phosphatases domain	32	1	0.225041	0.900567	1	1	0.764522	1	1	0.451192	1	1	0.225041
TraesCS1D02G201100	1						IPR005069	Nucleotide-diphospho-sugar transferase	22	0.225983	1	1	1	1	1	1	1	1	1	1	0.225983
TraesCS1D02G201300	1						IPR006162	Phosphopantetheine attachment site	22	0.225983	1	0.478946	1	1	1	1	1	1	1	1	0.225983
TraesCS1D02G201800	1						IPR009081	Phosphopantetheine binding ACP domain	22	0.225983	1	0.478946	1	1	1	1	1	1	1	1	0.225983
TraesCS1D02G202200	1						IPR015915	Kelch-type beta propeller	121	1	0.663504	1	1	1	0.22924	1	1	1	1	1	0.22924
TraesCS1D02G202500	1						IPR005135	Endonuclease/exonuclease/phosphatase	50	1	0.684373	1	1	1	0.22992	1	1	1	0.872552	1	0.22992
TraesCS1D02G203200	1						IPR025846	Trichome birefringence-like, N-terminal domain	67	0.707554	1	1	1	1	0.22992	1	0.384282	1	1	1	0.22992
TraesCS1D02G205300	1						IPR026057	Trichome birefringence-like, C-terminal domain	67	0.707554	1	1	1	1	0.22992	1	0.384282	1	1	1	0.22992
TraesCS1D02G205500	1						IPR004159	Putative S-adenosyl-L-methionine-dependent methyltransferase	55	0.530887	1	1	1	0.522944	1	1	1	1	1	0.231004	0.231004
TraesCS1D02G206500	1						IPR011032	GroES-like	103	0.806314	1	1	1	0.771636	1	1	0.255932	1	1	0.231004	0.231004
TraesCS1D02G206700	1						IPR002173	Carbohydrate/purine kinase, PfkB, conserved site	23	1	0.775167	0.236742	1	1	1	1	1	1	1	1	0.236742
TraesCS1D02G206900	1						IPR002938	FAD-binding domain	27	1	1	1	1	0.474873	0.238779	1	0.391473	1	1	1	0.238779
TraesCS1D02G208600	1						IPR023175	Vacuolar protein sorting-associate protein Vta1/Callose synthase, N-terminal domain	26	1	1	0.361908	1	0.85608	1	0.238889	1	1	1	1	0.238889
TraesCS1D02G208700	1						IPR023801	Histone deacetylase domain	22	1	0.2405	1	1	1	0.697525	1	1	1	1	1	0.2405
TraesCS1D02G208900	1						IPR033124	Serine carboxypeptidases, histidine active site	45	1	1	1	1	1	1	0.385256	1	1	0.24076	1	0.24076
TraesCS1D02G209500	1						IPR019587	Polyketide cyclase/dehydrase	20	1	1	1	1	1	0.24211	1	1	1	1	1	0.24211
TraesCS1D02G211200	1						IPR006869	Domain of unknown function DUF547	12	1	1	0.244624	1	1	1	1	1	1	1	1	0.244624
TraesCS1D02G211300	1						IPR009719	GBF-interacting protein 1, N-terminal	12	0.916661	1	0.244624	1	1	1	1	1	1	1	1	0.244624
TraesCS1D02G213000	1						IPR013178	Histone acetyltransferase Rtt109/CBP	12	1	0.455941	0.244624	1	1	1	1	1	1	1	1	0.244624
TraesCS1D02G213700	1						IPR020550	Inositol monophosphatase, conserved site	12	1	0.841073	0.244624	1	1	1	1	1	1	1	1	0.244624
TraesCS1D02G214700	1						IPR031162	CBP/p300-type histone acetyltransferase domain	12	1	0.455941	0.244624	1	1	1	1	1	1	1	1	0.244624
TraesCS1D02G215000	1						IPR012442	Protein of unknown function DUF1645, plant	21	1	1	1	1	1	1	1	0.244822	1	1	1	0.244822
TraesCS1D02G216200	1						IPR005828	Major facilitator, sugar transporter-like	129	0.982861	1	1	1	1	1	0.246812	0.497668	1	1	1	0.246812
TraesCS1D02G216600	1						IPR016064	NAD kinase/diacylglycerol kinase-like domain	45	0.468928	1	1	1	1	0.301965	1	1	0.246986	1	1	0.246986
TraesCS1D02G216700	1						IPR017438	Inorganic polyphosphate/ATP-NAD kinase, domain 1	45	0.468928	1	1	1	1	0.301965	1	1	0.246986	1	1	0.246986
TraesCS1D02G217700	1						IPR033138	Multicopper oxidases, conserved site	20	0.268925	1	1	1	1	1	1	1	1	1	0.251288	0.251288
TraesCS1D02G218100	1						IPR015421	Pyridoxal phosphate-dependent transferase, major region, subdomain 1	169	1	0.252045	1	1	1	0.657352	0.94277	1	1	1	1	0.252045
TraesCS1D02G219300	1						IPR013767	PAS fold	15	1	0.418707	0.799061	1	0.257655	1	1	1	1	1	1	0.257655
TraesCS1D02G219800	1						IPR002129	Pyridoxal phosphate-dependent decarboxylase	27	1	0.509513	1	1	1	1	0.26159	1	1	1	0.408573	0.26159
TraesCS1D02G220000	1						IPR003653	Ulp1 protease family, C-terminal catalytic domain	27	1	1	1	1	0.474873	1	0.26159	1	1	1	1	0.26159
TraesCS1D02G220700	1						IPR027256	P-type ATPase, subfamily IB	27	1	0.319892	1	1	1	1	0.26159	1	1	1	1	0.26159
TraesCS1D02G221500	1						IPR001279	Metallo-beta-lactamase	54	1	1	1	0.321716	0.261757	1	1	1	1	1	1	0.261757
TraesCS1D02G221700	1						IPR006180	3-hydroxyacyl-CoA dehydrogenase, conserved site	10	0.264148	1	1	1	1	1	0.513688	1	1	1	1	0.264148
TraesCS1D02G222800	1						IPR005786	Branched-chain amino acid aminotransferase II	10	0.264148	1	0.478946	1	1	1	1	1	1	1	1	0.264148
TraesCS1D02G223400	1						IPR012164	DNA-directed RNA polymerase subunit/transcription factor S	10	0.264148	1	1	0.351824	1	1	1	1	1	1	1	0.264148
TraesCS1D02G223500	1						IPR014748	Crontonase, C-terminal	10	0.264148	1	0.974557	1	1	1	1	1	1	1	1	0.264148
TraesCS1D02G223600	1						IPR000195	Rab-GAP-TBC domain	40	0.731647	0.264307	1	1	1	0.697525	1	1	1	1	1	0.264307
TraesCS1D02G223700	1						IPR003440	Glycosyl transferase, family 48	30	1	1	0.264402	1	0.610116	1	0.349647	1	1	1	1	0.264402
TraesCS1D02G223900	1						IPR002347	Short-chain dehydrogenase/reductase SDR	124	1	1	1	1	1	0.267679	1	1	1	1	1	0.267679
TraesCS1D02G224600	1						IPR015424	Pyridoxal phosphate-dependent transferase	174	1	0.268285	1	1	1	0.979459	0.769458	1	1	1	1	0.268285
TraesCS1D02G224800	1						IPR005859	Cysteine synthase CysK	18	1	1	0.268487	1	0.419128	1	1	1	1	1	1	0.268487
TraesCS1D02G225500	1						IPR010241	Ferredoxin [2Fe-2S], plant	18	1	0.388619	0.268487	1	1	1	1	1	1	1	1	0.268487
TraesCS1D02G226600	1						IPR006083	Phosphoribulokinase/uridine kinase	24	1	0.358453	0.270397	1	1	1	1	1	1	1	1	0.270397
TraesCS1D02G228900	1						IPR025875	Leucine rich repeat 4	22	1	1	1	1	1	1	0.516192	0.271288	1	1	1	0.271288
TraesCS1D02G231200	1						IPR006084	XPG/Rad2 endonuclease	15	1	1	0.799061	0.271864	0.690676	1	1	1	1	1	1	0.271864
TraesCS1D02G231300	1						IPR006086	XPG-I domain	15	1	1	0.799061	0.271864	0.690676	1	1	1	1	1	1	0.271864
TraesCS1D02G231600	1						IPR012474	Frigida-like	15	1	1	1	0.271864	1	1	1	1	1	1	1	0.271864
TraesCS1D02G231800	1						IPR002355	Multicopper oxidase, copper-binding site	21	0.349425	1	1	1	1	1	1	1	1	1	0.27303	0.27303
TraesCS1D02G232100	1						IPR029056	Ribokinase-like	46	1	0.911053	0.805068	1	0.273282	1	1	1	1	1	1	0.273282
TraesCS1D02G233900	1						IPR008507	Protein of unknown function DUF789	14	1	0.375155	1	1	1	0.273813	1	1	1	1	1	0.273813
TraesCS1D02G234100	1						IPR011124	Zinc finger, CW-type	26	1	0.275183	0.606447	1	1	0.935852	1	1	1	1	1	0.275183
TraesCS1D02G235400	1						IPR001464	Annexin	15	0.275699	0.418707	1	1	1	1	1	1	1	1	1	0.275699
TraesCS1D02G235900	1						IPR018252	Annexin repeat, conserved site	15	0.275699	0.418707	1	1	1	1	1	1	1	1	1	0.275699
TraesCS1D02G236200	1						IPR016185	Pre-ATP-grasp domain	29	1	1	0.478946	0.275989	1	1	0.748348	1	1	1	0.452931	0.275989
TraesCS1D02G236600	1						IPR000637	HMG-I/HMG-Y, DNA-binding, conserved site	16	1	0.276406	1	1	1	1	1	1	1	1	1	0.276406
TraesCS1D02G238200	1						IPR004009	Myosin, N-terminal, SH3-like	16	1	0.276406	1	1	1	1	1	1	1	1	1	0.276406
TraesCS1D02G238300	1						IPR006424	Glyceraldehyde-3-phosphate dehydrogenase, type I	16	1	0.276406	0.86493	1	1	1	1	1	1	1	1	0.276406
TraesCS1D02G238600	1						IPR018119	Strictosidine synthase, conserved region	16	1	0.276406	1	1	1	1	1	1	1	1	1	0.276406
TraesCS1D02G238700	1						IPR004821	Cytidyltransferase-like domain	21	1	0.618869	1	1	1	0.279326	1	1	1	0.872552	1	0.279326
TraesCS1D02G239000	1						IPR007248	Mpv17/PMP22	21	1	0.937497	1	1	1	0.279326	1	1	1	1	1	0.279326
TraesCS1D02G239500	1						IPR012438	Protein of unknown function DUF1639	13	1	0.296268	1	1	0.548282	1	1	1	1	1	1	0.296268
TraesCS1D02G239700	1						IPR003010	Carbon-nitrogen hydrolase	23	0.523338	0.298442	1	1	1	1	1	1	1	1	1	0.298442
TraesCS1D02G239800	1						IPR002781	Transmembrane protein TauE-like	10	1	0.298518	1	1	1	1	1	1	1	1	1	0.298518
TraesCS1D02G239900	1						IPR003495	CobW/HypB/UreG, nucleotide-binding domain	10	1	0.298518	0.478946	1	1	1	1	1	1	1	1	0.298518
TraesCS1D02G240100	1						IPR004101	Mur ligase, C-terminal	10	1	0.298518	0.974557	1	0.340986	1	1	1	1	1	1	0.298518
TraesCS1D02G240400	1						IPR012417	Calmodulin-binding domain, plant	10	1	0.298518	1	1	1	1	1	1	1	1	1	0.298518
TraesCS1D02G241200	1						IPR013032	EGF-like, conserved site	10	1	0.298518	1	1	1	1	1	1	1	1	1	0.298518
TraesCS1D02G242000	1						IPR013221	Mur ligase, central	10	1	0.298518	0.974557	1	0.340986	1	1	1	1	1	1	0.298518
TraesCS1D02G244200	1						IPR017907	Zinc finger, RING-type, conserved site	190	1	0.889198	1	1	1	0.652792	1	1	0.300356	1	1	0.300356
TraesCS1D02G244300	1						IPR033140	Lipase, GDXG, putative serine active site	23	0.301323	1	1	1	1	1	1	1	1	1	1	0.301323
TraesCS1D02G244700	1						IPR003169	GYF domain	23	1	1	0.838922	1	0.302057	1	1	1	1	1	1	0.302057
TraesCS1D02G245500	1						IPR007592	GLABROUS1 enhancer-binding protein family	16	1	1	0.86493	0.327535	0.308992	1	1	1	1	1	1	0.308992
TraesCS1D02G245600	1						IPR025757	Ternary complex factor MIP1, leucine-zipper	13	1	0.952203	0.309818	1	1	1	1	1	1	1	1	0.309818
TraesCS1D02G245700	1						IPR010658	Nodulin-like	34	1	0.312706	1	1	1	0.857029	0.476325	1	1	1	1	0.312706
TraesCS1D02G245800	1						IPR002014	VHS domain	34	0.313275	1	1	1	1	1	1	1	1	1	1	0.313275
TraesCS1D02G246000	1						IPR002641	Patatin-like phospholipase domain	34	0.313275	1	1	1	1	1	1	1	1	1	0.557068	0.313275
TraesCS1D02G246200	1						IPR020843	Polyketide synthase, enoylreductase domain	68	0.313275	1	1	1	1	1	1	0.877872	1	1	0.372717	0.313275
TraesCS1D02G246300	1						IPR011333	SKP1/BTB/POZ domain	148	0.97229	0.314202	1	1	1	0.476223	1	1	1	1	1	0.314202
TraesCS1D02G246400	1						IPR025064	Domain of unknown function DUF4005	20	1	0.317836	1	1	1	1	1	1	0.784976	1	1	0.317836
TraesCS1D02G247200	1						IPR011257	DNA glycosylase	20	1	0.317836	0.666753	1	1	1	1	1	1	1	1	0.317836
TraesCS1D02G247300	1						IPR001202	WW domain	25	1	0.388619	0.319588	1	0.388225	1	1	1	1	1	1	0.319588
TraesCS1D02G247600	1						IPR006115	6-phosphogluconate dehydrogenase, NADP-binding	25	0.46402	1	0.319588	1	1	1	1	1	1	1	1	0.319588
TraesCS1D02G249900	1						IPR006140	D-isomer specific 2-hydroxyacid dehydrogenase, NAD-binding domain	38	1	1	0.319617	1	1	1	1	1	1	1	1	0.319617
TraesCS1D02G250500	1						IPR008162	Inorganic pyrophosphatase	18	0.320661	1	0.582654	1	1	1	1	1	1	1	1	0.320661
TraesCS1D02G250700	1						IPR018499	Tetraspanin/Peripherin	18	0.320661	1	1	1	1	1	1	1	1	1	1	0.320661
TraesCS1D02G251100	1						IPR005856	Cysteine synthase	19	1	1	0.321526	1	0.474873	1	1	0.794009	1	1	1	0.321526
TraesCS1D02G251200	1						IPR009071	High mobility group box domain	19	1	1	0.321526	1	0.981528	1	1	1	1	1	1	0.321526
TraesCS1D02G251300	1						IPR029057	Phosphoribosyltransferase-like	45	1	1	0.323779	1	1	1	1	0.938624	1	1	1	0.323779
TraesCS1D02G251600	1						IPR004182	GRAM domain	37	0.324677	1	0.776619	1	1	1	1	1	0.563369	1	1	0.324677
TraesCS1D02G251700	1						IPR002219	Protein kinase C-like, phorbol ester/diacylglycerol-binding domain	13	0.324677	1	1	1	1	1	0.678897	1	1	1	1	0.324677
TraesCS1D02G253400	1						IPR007271	Nucleotide-sugar transporter	13	0.324677	0.952203	1	1	1	1	0.678897	1	1	1	1	0.324677
TraesCS1D02G253600	1						IPR013990	Water stress and hypersensitive response domain	13	0.324677	1	0.658268	1	1	1	1	1	1	1	1	0.324677
TraesCS1D02G253900	1						IPR019533	Peptidase S26	13	0.324677	1	1	1	1	1	1	1	1	1	1	0.324677
TraesCS1D02G254000	1						IPR019758	Peptidase S26A, signal peptidase I, conserved site	13	0.324677	1	1	1	1	1	1	1	1	1	1	0.324677
TraesCS1D02G254500	1						IPR023198	Phosphoglycolate phosphatase, domain 2	26	0.324677	1	0.606447	1	1	0.935852	1	1	1	1	1	0.324677
TraesCS1D02G255500	1						IPR018209	Pyruvate kinase, active site	15	1	1	0.799061	0.79408	1	0.325334	1	1	1	1	1	0.325334
TraesCS1D02G255700	1						IPR013078	Histidine phosphatase superfamily, clade-1	38	1	0.327435	1	1	1	1	1	1	1	1	1	0.327435
TraesCS1D02G256400	1						IPR013830	SGNH hydrolase-type esterase domain	122	0.336742	0.448078	1	1	1	0.551519	0.839211	1	1	1	0.372717	0.336742
TraesCS1D02G256600	1						IPR002028	Tryptophan synthase, alpha chain	10	1	1	0.478946	1	0.340986	1	1	1	1	1	1	0.340986
TraesCS1D02G258800	1						IPR015429	Cyclin L/T	10	1	1	0.974557	1	0.340986	1	1	1	1	1	1	0.340986
TraesCS1D02G258900	1						IPR018149	Lysyl-tRNA synthetase, class II, C-terminal	10	1	1	0.478946	1	0.340986	1	1	0.363193	1	1	1	0.340986
TraesCS1D02G259300	1						IPR001849	Pleckstrin homology domain	63	0.343586	0.904756	1	1	1	0.549283	1	1	1	1	1	0.343586
TraesCS1D02G259400	1						IPR005835	Nucleotidyl transferase domain	28	1	0.841073	1	1	1	1	1	1	1	0.34748	1	0.34748
TraesCS1D02G260900	1						IPR025298	Domain of unknown function DUF4094	21	0.349425	0.937497	1	1	1	1	1	1	1	1	1	0.349425
TraesCS1D02G261000	1						IPR003016	2-oxo acid dehydrogenase, lipoyl-binding site	30	1	0.455941	1	1	1	1	0.349647	1	1	1	1	0.349647
TraesCS1D02G261200	1						IPR000183	Ornithine/DAP/Arg decarboxylase	10	1	1	1	0.351824	1	1	1	1	1	1	1	0.351824
TraesCS1D02G261400	1						IPR009006	Alanine racemase/group IV decarboxylase, C-terminal	10	1	1	1	0.351824	1	1	1	1	1	1	1	0.351824
TraesCS1D02G262800	1						IPR021102	Peptide-N4-(N-acetyl-beta-glucosaminyl)asparagine amidase A	10	1	1	1	0.351824	1	1	1	1	1	0.374752	1	0.351824
TraesCS1D02G263800	1						IPR022643	Orn/DAP/Arg decarboxylase 2, C-terminal	10	1	1	1	0.351824	1	1	1	1	1	1	1	0.351824
TraesCS1D02G264500	1						IPR022644	Orn/DAP/Arg decarboxylase 2, N-terminal	10	1	1	1	0.351824	1	1	1	1	1	1	1	0.351824
TraesCS1D02G264900	1						IPR002013	SAC domain	17	1	0.352375	1	1	1	0.423784	1	1	1	1	1	0.352375
TraesCS1D02G265800	1						IPR011060	Ribulose-phosphate binding barrel	39	1	1	0.357438	0.356107	1	1	1	0.743424	1	1	1	0.356107
TraesCS1D02G266500	1						IPR001087	GDSL lipase/esterase	121	0.629865	0.356343	1	1	1	0.745118	0.833027	1	1	1	0.36828	0.356343
TraesCS1D02G266600	1						IPR004167	Peripheral subunit-binding domain	18	1	1	1	1	1	1	0.358817	1	1	1	1	0.358817
TraesCS1D02G267100	1						IPR022953	ATP-dependent 6-phosphofructokinase	32	0.361007	0.592432	1	1	1	1	1	1	1	1	1	0.361007
TraesCS1D02G267600	1						IPR017103	Ionotropic glutamate receptor, plant	25	1	1	0.950201	0.972052	1	0.871439	1	0.363193	1	1	1	0.363193
TraesCS1D02G268500	1						IPR002963	Expansin	14	1	1	0.368747	1	1	1	0.720237	1	0.484494	1	1	0.368747
TraesCS1D02G269600	1						IPR002208	SecY/SEC61-alpha family	14	1	1	0.368747	1	1	1	1	1	0.484494	1	1	0.368747
TraesCS1D02G270500	1						IPR023201	SecY subunit domain	14	1	1	0.368747	1	1	1	1	1	0.484494	1	1	0.368747
TraesCS1D02G270600	1						IPR030513	Dehydrin, conserved site	20	0.51202	1	0.370384	1	1	1	1	1	1	1	1	0.370384
TraesCS1D02G270700	1						IPR003604	Matrin/U1-C-like, C2H2-type zinc finger	24	0.916661	1	1	0.373027	1	1	0.602527	1	1	1	1	0.373027
TraesCS1D02G270900	1						IPR001048	Aspartate/glutamate/uridylate kinase	35	0.37433	1	1	1	1	1	1	1	1	1	1	0.37433
TraesCS1D02G271100	1						IPR004328	BRO1 domain	16	0.37433	0.841073	0.86493	1	1	1	1	1	1	1	1	0.37433
TraesCS1D02G271800	1						IPR014025	Glutaredoxin subgroup	16	0.37433	1	1	1	1	0.857029	1	1	1	1	1	0.37433
TraesCS1D02G273500	1						IPR029753	D-isomer specific 2-hydroxyacid dehydrogenase, NAD-binding domain conserved site	16	0.37433	1	0.86493	1	1	1	1	1	1	1	1	0.37433
TraesCS1D02G273800	1						IPR023780	Chromo domain	14	1	0.375155	1	0.69502	1	1	0.720237	1	1	1	1	0.375155
TraesCS1D02G274000	1						IPR002550	CNNM, transmembrane domain	14	1	0.375155	1	1	1	1	1	1	1	1	1	0.375155
TraesCS1D02G274100	1						IPR004648	Tetrapeptide transporter, OPT1/isp4	14	1	0.375155	1	1	1	1	1	1	1	1	1	0.375155
TraesCS1D02G274800	1						IPR014977	WRC domain	14	1	0.375155	1	1	0.632422	1	1	1	1	1	1	0.375155
TraesCS1D02G275600	1						IPR018357	Hexapeptide transferase, conserved site	14	1	0.375155	1	1	1	0.697525	1	1	1	1	1	0.375155
TraesCS1D02G275800	1						IPR011684	Protein Networked (NET), actin-binding (NAB) domain	28	1	0.375263	1	1	1	1	0.720237	1	1	1	1	0.375263
TraesCS1D02G276000	1						IPR013112	FAD-binding 8	28	1	0.375263	1	1	1	1	0.720237	1	1	1	1	0.375263
TraesCS1D02G276400	1						IPR013121	Ferric reductase, NAD binding domain	28	1	0.375263	1	1	1	1	0.720237	1	1	1	1	0.375263
TraesCS1D02G276800	1						IPR013130	Ferric reductase transmembrane component-like domain	28	1	0.375263	1	1	1	1	0.720237	1	1	1	1	0.375263
TraesCS1D02G277000	1						IPR000368	Sucrose synthase	24	0.375331	0.569895	1	1	1	1	1	1	1	1	1	0.375331
TraesCS1D02G277400	1						IPR001289	Nuclear transcription factor Y subunit A	11	1	0.375742	1	1	0.419128	1	0.579231	1	1	1	1	0.375742
TraesCS1D02G279000	1						IPR001424	Superoxide dismutase, copper/zinc binding domain	11	1	0.375742	0.533336	1	1	1	1	1	1	1	1	0.375742
TraesCS1D02G279500	1						IPR002554	Protein phosphatase 2A, regulatory B subunit, B56	11	1	0.375742	0.533336	1	1	1	1	1	1	1	1	0.375742
TraesCS1D02G280800	1						IPR002999	Tudor domain	11	1	0.375742	1	1	0.419128	1	1	1	1	1	1	0.375742
TraesCS1D02G281000	1						IPR005836	ADP-glucose pyrophosphorylase, conserved site	11	1	0.375742	1	1	1	1	1	1	1	1	1	0.375742
TraesCS1D02G281300	1						IPR006674	HD domain	11	1	0.375742	1	1	1	0.476223	1	1	1	1	1	0.375742
TraesCS1D02G282300	1						IPR008580	PPPDE peptidase domain	21	0.600002	0.375742	1	1	1	1	1	1	1	1	1	0.375742
TraesCS1D02G284000	1						IPR008733	Peroxisomal biogenesis factor 11	11	0.767957	0.375742	1	1	1	1	1	1	1	1	1	0.375742
TraesCS1D02G284200	1						IPR011004	Trimeric LpxA-like	32	1	0.375742	1	1	1	1	1	1	1	1	1	0.375742
TraesCS1D02G285100	1						IPR011417	AP180 N-terminal homology (ANTH) domain	21	0.916661	0.375742	1	1	1	1	1	1	1	1	1	0.375742
TraesCS1D02G285200	1						IPR011831	Glucose-1-phosphate adenylyltransferase	11	1	0.375742	1	1	1	1	1	1	1	1	1	0.375742
TraesCS1D02G286000	1						IPR013899	Domain of unknown function DUF1771	11	0.767957	0.375742	1	1	1	1	1	1	1	1	1	0.375742
TraesCS1D02G286400	1						IPR014712	Phosphoinositide-binding clathrin adaptor, domain 2	21	0.916661	0.375742	1	1	1	1	1	1	1	1	1	0.375742
TraesCS1D02G287500	1						IPR015815	3-hydroxyisobutyrate dehydrogenase-related	11	1	0.375742	0.533336	1	1	1	1	1	1	1	1	0.375742
TraesCS1D02G289900	1						IPR019808	Histidine triad, conserved site	11	1	0.375742	1	1	1	1	1	1	1	1	1	0.375742
TraesCS1D02G290300	1						IPR020084	NUDIX hydrolase, conserved site	21	0.916661	0.375742	1	1	1	1	1	1	1	1	1	0.375742
TraesCS1D02G290500	1						IPR033248	Transketolase, C-terminal domain	21	1	0.375742	1	1	1	1	1	1	1	1	1	0.375742
TraesCS1D02G292100	1						IPR003958	Transcription factor CBF/NF-Y/archaeal histone domain	31	0.730874	1	0.533336	1	1	1	0.379128	1	1	1	1	0.379128
TraesCS1D02G292600	1						IPR001357	BRCT domain	40	1	1	0.384229	0.392815	0.645475	1	1	1	1	1	1	0.384229
TraesCS1D02G293200	1						IPR029006	ADF-H/Gelsolin-like domain	47	0.588199	1	0.384424	1	1	1	1	1	1	1	1	0.384424
TraesCS1D02G293300	1						IPR001347	SIS domain	11	0.384498	1	1	1	1	1	1	1	1	1	1	0.384498
TraesCS1D02G293400	1						IPR015260	Syntaxin 6, N-terminal	11	0.384498	1	1	1	1	1	1	1	1	1	1	0.384498
TraesCS1D02G295800	1						IPR025265	WPP domain	11	0.384498	1	1	1	1	1	1	1	1	1	1	0.384498
TraesCS1D02G295900	1						IPR029061	Thiamin diphosphate-binding fold	55	1	0.385218	0.845737	1	1	1	1	1	1	1	1	0.385218
TraesCS1D02G296700	1						IPR003656	Zinc finger, BED-type	16	1	1	0.478946	1	1	0.386951	1	1	1	1	1	0.386951
TraesCS1D02G299400	1						IPR000198	Rho GTPase-activating protein domain	18	1	0.388619	1	1	1	1	1	1	1	1	1	0.388619
TraesCS1D02G299500	1						IPR001071	Cellular retinaldehyde binding/alpha-tocopherol transport	25	1	0.388619	1	1	1	1	1	1	1	1	1	0.388619
TraesCS1D02G300200	1						IPR004324	Folate-biopterin transporter	18	1	0.388619	1	1	1	0.990346	1	1	1	1	1	0.388619
TraesCS1D02G303700	1						IPR008936	Rho GTPase activation protein	18	1	0.388619	1	1	1	1	1	1	1	1	1	0.388619
TraesCS1D02G303800	1						IPR001828	Receptor, ligand binding region	27	1	1	0.406311	1	1	0.990346	1	0.391473	1	1	1	0.391473
TraesCS1D02G304700	1						IPR002030	Mitochondrial brown fat uncoupling protein	11	0.767957	1	1	1	1	1	1	0.391473	1	1	1	0.391473
TraesCS1D02G305800	1						IPR008540	BES1/BZR1 plant transcription factor, N-terminal	11	1	1	1	1	1	0.476223	1	0.391473	1	1	1	0.391473
TraesCS1D02G306600	1						IPR000850	Adenylate kinase/UMP-CMP kinase	27	0.392677	0.509513	1	1	1	1	1	1	1	1	1	0.392677
TraesCS1D02G307100	1						IPR004839	Aminotransferase, class I/classII	70	0.392677	1	1	1	1	0.476223	1	1	1	1	1	0.392677
TraesCS1D02G307400	1						IPR013010	Zinc finger, SIAH-type	27	0.392677	1	1	1	0.474873	1	1	1	1	1	1	0.392677
TraesCS1D02G307800	1						IPR033690	Adenylate kinase, conserved site	27	0.392677	0.509513	1	1	1	1	1	1	1	1	1	0.392677
TraesCS1D02G308000	1						IPR006121	Heavy metal-associated domain, HMA	127	0.398414	0.8413	1	1	1	1	0.431133	1	1	0.913939	1	0.398414
TraesCS1D02G308100	1						IPR000569	HECT domain	19	1	0.77496	0.606447	1	1	1	0.39955	1	1	1	1	0.39955
TraesCS1D02G309900	1						IPR015916	Galactose oxidase, beta-propeller	19	0.405962	0.77496	1	1	1	1	1	1	1	1	1	0.405962
TraesCS1D02G310000	1						IPR013087	Zinc finger C2H2-type	204	1	0.409539	1	1	0.690595	1	1	1	1	1	1	0.409539
TraesCS1D02G310300	1						IPR006566	FBD domain	46	0.952272	1	1	1	1	1	0.409797	1	1	1	1	0.409797
TraesCS1D02G310900	1						IPR001164	Arf GTPase activating protein	30	0.409919	1	1	1	1	1	1	1	1	1	1	0.409919
TraesCS1D02G311900	1						IPR011706	Multicopper oxidase, C-terminal	30	0.409919	1	1	1	1	1	1	1	1	1	0.468058	0.409919
TraesCS1D02G312500	1						IPR000209	Peptidase S8/S53 domain	52	0.528803	0.411697	0.533336	1	1	1	0.90868	1	1	1	1	0.411697
TraesCS1D02G312800	1						IPR001697	Pyruvate kinase	24	1	1	1	1	1	0.412941	1	1	1	1	1	0.412941
TraesCS1D02G312900	1						IPR001727	GDT1-like	10	1	1	0.478946	1	1	0.412941	1	1	1	1	1	0.412941
TraesCS1D02G313700	1						IPR006760	Endosulphine	10	1	0.618869	1	1	1	0.412941	1	1	1	1	1	0.412941
TraesCS1D02G314200	1						IPR006943	Domain of unknown function DUF641, plant	10	1	1	0.974557	1	1	0.412941	1	1	1	1	1	0.412941
TraesCS1D02G316900	1						IPR015793	Pyruvate kinase, barrel	24	1	1	1	1	1	0.412941	1	1	1	1	1	0.412941
TraesCS1D02G318800	1						IPR015795	Pyruvate kinase, C-terminal	24	1	1	1	1	1	0.412941	1	1	1	1	1	0.412941
TraesCS1D02G318900	1						IPR008089	Nucleotide sugar epimerase	12	1	1	1	1	1	1	0.613445	1	0.415903	1	1	0.415903
TraesCS1D02G319300	1						IPR001891	Malic oxidoreductase	15	1	0.418707	1	1	1	1	0.748348	1	1	1	1	0.418707
TraesCS1D02G320900	1						IPR012301	Malic enzyme, N-terminal domain	15	1	0.418707	1	1	1	1	0.748348	1	1	1	1	0.418707
TraesCS1D02G321100	1						IPR012302	Malic enzyme, NAD-binding	15	1	0.418707	1	1	1	1	0.748348	1	1	1	1	0.418707
TraesCS1D02G323400	1						IPR015884	Malic enzyme, conserved site	15	1	0.418707	1	1	1	1	0.748348	1	1	1	1	0.418707
TraesCS1D02G323500	1						IPR009014	Transketolase C-terminal/Pyruvate-ferredoxin oxidoreductase domain II	22	1	0.418707	1	1	1	1	1	1	1	1	1	0.418707
TraesCS1D02G323900	1						IPR019974	XPG conserved site	11	1	1	1	0.430432	0.419128	1	1	1	1	1	1	0.419128
TraesCS1D02G325100	1						IPR025714	Methyltransferase domain	11	0.767957	1	1	1	0.419128	1	1	1	1	1	1	0.419128
TraesCS1D02G327000	1						IPR029065	Enolase C-terminal domain-like	18	0.582031	1	1	1	0.419128	1	1	1	1	1	1	0.419128
TraesCS1D02G327200	1						IPR006153	Cation/H+ exchanger	37	1	0.42266	1	1	1	1	1	1	1	1	1	0.42266
TraesCS1D02G327800	1						IPR006553	Leucine-rich repeat, cysteine-containing subtype	108	1	1	0.424485	1	0.645475	0.476223	0.915964	1	1	1	0.896187	0.424485
TraesCS1D02G329200	1						IPR001117	Multicopper oxidase, second cupredoxin domain	28	0.477643	1	1	1	1	1	1	1	1	1	0.428429	0.428429
TraesCS1D02G329300	1						IPR031968	VASt domain	15	1	1	0.429131	1	1	1	0.748348	1	1	1	1	0.429131
TraesCS1D02G329800	1						IPR004099	Pyridine nucleotide-disulphide oxidoreductase, dimerisation domain	15	1	1	0.429131	1	1	1	1	1	1	1	1	0.429131
TraesCS1D02G332800	1						IPR012999	Pyridine nucleotide-disulphide oxidoreductase, class I, active site	15	1	1	0.429131	1	1	1	1	1	1	1	1	0.429131
TraesCS1D02G333000	1						IPR023170	Helix-turn-helix, base-excision DNA repair, C-terminal	15	1	1	0.429131	1	0.690676	1	1	1	1	1	1	0.429131
TraesCS1D02G333500	1						IPR000558	Histone H2B	26	1	1	1	1	0.429263	0.476223	1	1	1	1	1	0.429263
TraesCS1D02G334200	1						IPR000999	Ribonuclease III domain	26	1	0.995764	0.988876	1	0.429263	1	1	1	1	1	1	0.429263
TraesCS1D02G334900	1						IPR032781	ABC-transporter extension domain	11	1	0.758935	1	0.430432	1	1	1	1	1	1	1	0.430432
TraesCS1D02G335000	1						IPR004680	Citrate transporter-like domain	12	1	1	0.58451	1	1	1	1	0.431052	1	1	1	0.431052
TraesCS1D02G335200	1						IPR008146	Glutamine synthetase, catalytic domain	12	1	1	0.58451	1	1	1	1	0.431052	1	1	1	0.431052
TraesCS1D02G335400	1						IPR008147	Glutamine synthetase, N-terminal domain	12	1	1	0.58451	1	1	1	1	0.431052	1	1	1	0.431052
TraesCS1D02G335500	1						IPR014746	Glutamine synthetase/guanido kinase, catalytic domain	12	1	1	0.58451	1	1	1	1	0.431052	1	1	1	0.431052
TraesCS1D02G336300	1						IPR010237	Pyrimidine 5-nucleotidase	11	0.767957	1	1	1	1	1	1	1	1	0.434247	1	0.434247
TraesCS1D02G336400	1						IPR017900	4Fe-4S ferredoxin, iron-sulphur binding, conserved site	22	0.439368	1	1	1	1	1	1	1	1	1	1	0.439368
TraesCS1D02G336600	1						IPR000836	Phosphoribosyltransferase domain	26	1	0.43947	1	1	1	1	1	1	1	1	1	0.43947
TraesCS1D02G338300	1						IPR003386	Lecithin:cholesterol/phospholipid:diacylglycerol acyltransferase	26	1	0.43947	1	1	1	0.476223	1	1	1	1	1	0.43947
TraesCS1D02G339800	1						IPR013784	Carbohydrate-binding-like fold	26	1	0.43947	0.988876	1	1	1	1	1	1	1	1	0.43947
TraesCS1D02G340500	1						IPR008999	Actin cross-linking	14	0.440987	1	1	1	1	1	1	1	1	1	1	0.440987
TraesCS1D02G341900	1						IPR006594	LIS1 homology motif	56	0.795881	1	0.441299	1	0.912298	1	1	1	1	1	1	0.441299
TraesCS1D02G342100	1						IPR000863	Sulfotransferase domain	20	1	0.841073	1	1	1	1	0.441756	1	1	1	1	0.441756
TraesCS1D02G342400	1						IPR006680	Amidohydrolase-related	20	1	0.841073	1	1	1	1	0.441756	1	1	1	1	0.441756
TraesCS1D02G344000	1						IPR016197	Chromo domain-like	20	1	0.841073	0.666753	0.576289	1	1	0.441756	1	1	1	1	0.441756
TraesCS1D02G344200	1						IPR028375	KA1 domain/Ssp2, C-terminal	12	1	0.455941	1	1	1	1	0.613445	1	1	1	1	0.455941
TraesCS1D02G344600	1						IPR000772	Ricin B, lectin domain	19	1	0.455941	1	1	0.981528	1	0.919192	1	1	1	1	0.455941
TraesCS1D02G345200	1						IPR006122	Heavy metal-associated domain, copper ion-binding	12	0.916661	0.455941	1	1	1	1	1	1	1	1	1	0.455941
TraesCS1D02G348500	1						IPR015345	Cytokinin dehydrogenase 1, FAD/cytokinin binding domain	12	1	0.455941	1	1	1	0.551519	1	1	1	1	1	0.455941
TraesCS1D02G348600	1						IPR008266	Tyrosine-protein kinase, active site	57	1	1	1	1	0.598776	1	1	1	0.465913	1	1	0.465913
TraesCS1D02G349700	1						IPR011761	ATP-grasp fold	30	1	1	0.519316	0.69502	1	1	1	1	1	1	0.468058	0.468058
TraesCS1D02G349900	1						IPR001638	Solute-binding protein family 3/N-terminal domain of MltF	30	1	1	0.519316	1	1	1	1	0.46856	1	1	1	0.46856
TraesCS1D02G350000	1						IPR028082	Periplasmic binding protein-like I	30	1	1	0.519316	1	1	1	1	0.46856	1	1	1	0.46856
TraesCS1D02G350100	1						IPR001030	Aconitase/3-isopropylmalate dehydratase large subunit, alpha/beta/alpha domain	13	0.641249	0.569895	1	1	1	1	1	0.470583	1	1	1	0.470583
TraesCS1D02G350400	1						IPR015931	Aconitase/3-isopropylmalate dehydratase large subunit, alpha/beta/alpha, subdomain 1/3	13	0.641249	0.569895	1	1	1	1	1	0.470583	1	1	1	0.470583
TraesCS1D02G352000	1						IPR015932	Aconitase/3-isopropylmalate dehydratase large subunit, alpha/beta/alpha, subdomain 2	13	0.641249	0.569895	1	1	1	1	1	0.470583	1	1	1	0.470583
TraesCS1D02G352200	1						IPR001576	Phosphoglycerate kinase	12	1	1	1	1	0.474873	1	0.613445	1	1	1	1	0.474873
TraesCS1D02G352300	1						IPR015824	Phosphoglycerate kinase, N-terminal	12	1	1	1	1	0.474873	1	0.613445	1	1	1	1	0.474873
TraesCS1D02G352600	1						IPR024283	Translocase of chloroplast 159/132, membrane anchor domain	12	1	1	1	1	0.474873	1	0.613445	1	1	1	1	0.474873
TraesCS1D02G353800	1						IPR017932	Glutamine amidotransferase type 2 domain	27	1	0.509513	1	1	0.474873	1	0.698478	1	1	1	1	0.474873
TraesCS1D02G354900	1						IPR001216	Cysteine synthase/cystathionine beta-synthase, pyridoxal-phosphate attachment site	12	1	1	0.58451	1	0.474873	1	1	1	1	1	1	0.474873
TraesCS1D02G355700	1						IPR001660	Sterile alpha motif domain	12	1	1	1	1	0.474873	1	1	1	1	1	1	0.474873
TraesCS1D02G355900	1						IPR009959	Polyketide cyclase SnoaL-like	12	1	1	1	1	0.474873	1	1	1	1	1	1	0.474873
TraesCS1D02G356400	1						IPR011183	Pyrophosphate-dependent phosphofructokinase PfpB	12	0.512726	1	1	1	0.474873	1	1	1	1	1	1	0.474873
TraesCS1D02G357200	1						IPR013761	Sterile alpha motif/pointed domain	12	1	1	1	1	0.474873	1	1	1	1	1	1	0.474873
TraesCS1D02G358500	1						IPR007650	Zf-FLZ domain	60	1	1	0.747912	1	1	0.474874	1	1	1	1	1	0.474874
TraesCS1D02G360000	1						IPR003578	Small GTPase Rho	11	1	0.758935	1	1	1	0.476223	1	1	1	1	1	0.476223
TraesCS1D02G361600	1						IPR015500	Peptidase S8, subtilisin-related	51	0.477643	0.544153	0.50355	1	1	1	0.883768	1	1	1	1	0.477643
TraesCS1D02G361800	1						IPR002653	Zinc finger, A20-type	17	0.477643	0.952203	1	1	1	1	1	1	1	0.626157	1	0.477643
TraesCS1D02G363300	1						IPR006076	FAD dependent oxidoreductase	17	0.477643	1	0.949116	1	1	1	1	1	1	1	1	0.477643
TraesCS1D02G363500	1						IPR011402	Phospholipase D, plant	17	0.477643	0.601601	1	1	1	1	1	1	1	1	1	0.477643
TraesCS1D02G363800	1						IPR029017	Enolase N-terminal domain-like	17	0.477643	1	1	1	0.85608	1	1	1	1	1	1	0.477643
TraesCS1D02G367000	1						IPR032466	Metal-dependent hydrolase	38	1	0.478011	1	1	1	1	0.590981	1	1	1	1	0.478011
TraesCS1D02G367100	1						IPR000297	Peptidyl-prolyl cis-trans isomerase, PpiC-type	10	1	1	0.478946	1	1	1	1	1	1	1	1	0.478946
TraesCS1D02G368100	1						IPR001341	Aspartate kinase	10	1	0.618869	0.478946	1	1	1	1	1	1	1	1	0.478946
TraesCS1D02G368200	1						IPR006287	Protein/nucleic acid deglycase DJ-1	16	1	1	0.478946	1	0.771636	1	1	1	1	1	1	0.478946
TraesCS1D02G368800	1						IPR007751	Domain of unknown function DUF676, lipase-like	16	1	0.841073	0.478946	1	1	1	1	1	1	1	1	0.478946
TraesCS1D02G369200	1						IPR011611	Carbohydrate kinase PfkB	36	1	1	0.478946	1	0.481329	1	1	1	1	1	1	0.478946
TraesCS1D02G370100	1						IPR018042	Aspartate kinase, conserved site	10	1	0.618869	0.478946	1	1	1	1	1	1	1	1	0.478946
TraesCS1D02G370300	1						IPR018152	Superoxide dismutase, copper/zinc, binding site	10	1	0.618869	0.478946	1	1	1	1	1	1	1	1	0.478946
TraesCS1D02G371000	1						IPR028980	Creatinase/Aminopeptidase P, N-terminal	10	1	1	0.478946	1	1	1	1	1	1	1	1	0.478946
TraesCS1D02G371200	1						IPR001451	Hexapeptide repeat	34	1	1	1	1	1	1	1	1	1	0.482262	1	0.482262
TraesCS1D02G371700	1						IPR017892	Protein kinase, C-terminal	14	1	1	1	1	1	0.697525	1	1	0.484494	1	1	0.484494
TraesCS1D02G374000	1						IPR001320	Ionotropic glutamate receptor, C-terminal	32	1	1	0.58451	1	1	1	1	0.497668	1	1	1	0.497668
TraesCS1D02G374100	1						IPR012000	Thiamine pyrophosphate enzyme, central domain	13	1	0.569895	1	1	1	1	1	1	1	0.506818	1	0.506818
TraesCS1D02G374500	1						IPR011707	Multicopper oxidase-like, N-terminal	32	0.562494	1	1	1	1	1	1	1	1	1	0.507494	0.507494
TraesCS1D02G374600	1						IPR001431	Peptidase M16, zinc-binding site	20	1	1	1	1	0.508046	1	1	1	1	1	1	0.508046
TraesCS1D02G375800	1						IPR018121	Seven-in-absentia protein, TRAF-like domain	20	0.51202	1	1	1	0.508046	1	1	1	1	1	1	0.508046
TraesCS1D02G378600	1						IPR001375	Peptidase S9, prolyl oligopeptidase, catalytic domain	35	1	0.77496	1	1	0.851461	1	0.508912	1	1	1	1	0.508912
TraesCS1D02G378700	1						IPR001544	Aminotransferase class IV	20	0.51202	1	0.666753	1	1	1	1	1	1	1	1	0.51202
TraesCS1D02G378900	1						IPR002453	Beta tubulin	20	0.51202	1	1	1	1	1	1	1	1	1	1	0.51202
TraesCS1D02G379800	1						IPR001086	Prephenate dehydratase	14	1	1	1	1	0.632422	0.697525	1	1	1	0.512333	1	0.512333
TraesCS1D02G380100	1						IPR011766	Thiamine pyrophosphate enzyme, TPP-binding	14	1	1	1	1	1	1	1	1	1	0.512333	1	0.512333
TraesCS1D02G380900	1						IPR018528	Prephenate dehydratase, conserved site	14	1	1	1	1	0.632422	0.697525	1	1	1	0.512333	1	0.512333
TraesCS1D02G381100	1						IPR005592	Mono-/di-acylglycerol lipase, N-terminal	12	0.512726	1	1	1	1	1	1	1	1	1	1	0.512726
TraesCS1D02G383100	1						IPR014830	Glycolipid transfer protein domain	12	0.512726	1	1	1	1	1	1	1	1	1	1	0.512726
TraesCS1D02G385200	1						IPR016035	Acyl transferase/acyl hydrolase/lysophospholipase	37	0.512726	1	1	1	1	1	1	1	1	1	0.632732	0.512726
TraesCS1D02G386800	1						IPR023827	Peptidase S8, subtilisin, Asp-active site	12	0.512726	1	1	1	1	1	1	1	1	1	1	0.512726
TraesCS1D02G387200	1						IPR002121	HRDC domain	10	1	1	0.974557	1	0.966031	1	0.513688	1	1	1	1	0.513688
TraesCS1D02G388900	1						IPR006514	IRX15/GXM/AGM	10	1	1	1	1	1	1	0.513688	1	1	1	1	0.513688
TraesCS1D02G389100	1						IPR010107	Glutamate decarboxylase	10	1	1	1	1	1	1	0.513688	1	1	1	1	0.513688
TraesCS1D02G389200	1						IPR021148	Polysaccharide biosynthesis domain	10	1	1	1	1	1	1	0.513688	1	1	1	1	0.513688
TraesCS1D02G389300	1						IPR014782	Peptidase M1, membrane alanine aminopeptidase	23	0.523338	1	0.515549	1	1	1	0.568142	1	1	1	1	0.515549
TraesCS1D02G392300	1						IPR002125	Cytidine and deoxycytidylate deaminase domain	23	1	1	0.515549	1	0.690595	1	1	1	1	1	1	0.515549
TraesCS1D02G393000	1						IPR029752	D-isomer specific 2-hydroxyacid dehydrogenase, NAD-binding domain conserved site 1	23	1	1	0.515549	1	1	1	1	0.987885	1	1	1	0.515549
TraesCS1D02G394400	1						IPR002058	PAP/25A-associated	12	1	0.841073	1	0.515559	1	1	1	1	1	1	1	0.515559
TraesCS1D02G394500	1						IPR006560	AWS domain	12	1	0.841073	0.58451	0.515559	1	1	1	1	1	1	1	0.515559
TraesCS1D02G395700	1						IPR013623	NADPH oxidase Respiratory burst	22	1	1	1	1	1	1	0.516192	1	1	1	1	0.516192
TraesCS1D02G395900	1						IPR017896	4Fe-4S ferredoxin-type, iron-sulphur binding domain	23	0.523338	1	1	1	1	0.759447	1	1	1	1	1	0.523338
TraesCS1D02G397600	1						IPR009078	Ferritin-like superfamily	27	0.916661	1	1	0.524209	1	1	1	1	1	1	1	0.524209
TraesCS1D02G399400	1						IPR000961	AGC-kinase, C-terminal	19	1	1	1	1	1	0.531288	0.919192	1	0.720875	1	1	0.531288
TraesCS1D02G399800	1						IPR005516	Remorin, C-terminal	19	1	0.77496	1	1	1	0.531288	0.919192	1	1	1	1	0.531288
TraesCS1D02G399900	1						IPR000953	Chromo/chromo shadow domain	17	1	0.601601	0.533336	1	1	1	0.839211	1	1	1	1	0.533336
TraesCS1D02G400000	1						IPR002634	BolA protein	11	1	1	0.533336	1	1	1	1	1	1	1	1	0.533336
TraesCS1D02G400500	1						IPR004480	Monothiol glutaredoxin-related	11	1	1	0.533336	1	1	1	1	1	1	1	1	0.533336
TraesCS1D02G401900	1						IPR017945	DHBP synthase RibB-like alpha/beta domain	11	1	1	0.533336	1	1	1	1	1	1	1	1	0.533336
TraesCS1D02G402300	1						IPR018087	Glycoside hydrolase, family 5, conserved site	11	1	1	0.533336	1	1	1	1	1	1	1	1	0.533336
TraesCS1D02G402400	1						IPR021480	Probable zinc-ribbon domain, plant	15	1	1	1	1	1	1	1	0.54937	0.533979	0.542976	1	0.533979
TraesCS1D02G403300	1						IPR012001	Thiamine pyrophosphate enzyme, N-terminal TPP-binding domain	15	1	0.77496	1	1	1	1	1	1	1	0.542976	1	0.542976
TraesCS1D02G403500	1						IPR020635	Tyrosine-protein kinase, catalytic domain	15	0.552485	1	1	1	1	1	1	1	1	0.542976	1	0.542976
TraesCS1D02G404000	1						IPR004193	Glycoside hydrolase, family 13, N-terminal	20	1	0.544153	1	1	1	1	0.971761	1	1	1	1	0.544153
TraesCS1D02G404600	1						IPR001781	Zinc finger, LIM-type	20	1	0.544153	1	1	1	1	1	1	1	1	1	0.544153
TraesCS1D02G404700	1						IPR003018	GAF domain	20	1	0.544153	1	1	1	1	1	1	1	1	1	0.544153
TraesCS1D02G405200	1						IPR000462	CDP-alcohol phosphatidyltransferase	13	0.641249	1	1	1	0.548282	1	1	1	1	1	1	0.548282
TraesCS1D02G407300	1						IPR025794	Histone H3-K9 methyltransferase, plant	13	1	0.569895	0.658268	1	0.548282	1	1	1	1	1	1	0.548282
TraesCS1D02G408100	1						IPR008511	Protein ROH1-like	12	1	1	1	1	1	0.551519	1	1	1	1	1	0.551519
TraesCS1D02G408500	1						IPR001910	Inosine/uridine-preferring nucleoside hydrolase domain	15	0.552485	1	1	1	1	1	1	1	1	1	1	0.552485
TraesCS1D02G410200	1						IPR002477	Peptidoglycan binding-like	15	0.552485	1	0.799061	1	1	1	1	1	1	1	1	0.552485
TraesCS1D02G410900	1						IPR007130	Diacylglycerol acyltransferase	15	0.552485	1	1	1	1	0.771394	1	1	1	1	1	0.552485
TraesCS1D02G412000	1						IPR014352	FERM/acyl-CoA-binding protein, 3-helical bundle	15	0.552485	1	1	1	1	1	1	1	1	1	1	0.552485
TraesCS1D02G412200	1						IPR001736	Phospholipase D/Transphosphatidylase	24	0.916661	0.569895	1	1	1	1	1	1	1	1	1	0.569895
TraesCS1D02G414600	1						IPR000023	Phosphofructokinase domain	35	0.572552	0.77496	1	1	0.851461	1	1	1	1	1	1	0.572552
TraesCS1D02G414700	1						IPR011037	Pyruvate kinase-like, insert domain	28	1	1	1	1	0.966031	0.578608	1	1	1	1	1	0.578608
TraesCS1D02G415900	1						IPR002020	Citrate synthase	11	1	1	1	1	1	1	0.579231	1	1	1	1	0.579231
TraesCS1D02G418000	1						IPR016142	Citrate synthase-like, large alpha subdomain	11	1	1	1	1	1	1	0.579231	1	1	1	1	0.579231
TraesCS1D02G418400	1						IPR021115	Pyridoxal-phosphate binding site	11	1	0.758935	1	1	1	1	0.579231	1	1	1	1	0.579231
TraesCS1D02G418900	1						IPR001017	Dehydrogenase, E1 component	18	0.582031	1	0.582654	1	1	1	1	1	1	1	1	0.582031
TraesCS1D02G419300	1						IPR006259	Adenylate kinase subfamily	18	0.582031	0.682772	0.988876	1	1	1	1	1	1	1	1	0.582031
TraesCS1D02G421300	1						IPR024632	Phospholipase D, C-terminal	18	0.582031	0.682772	1	1	1	1	1	1	1	1	1	0.582031
TraesCS1D02G422600	1						IPR020864	Membrane attack complex component/perforin (MACPF) domain	16	0.674003	1	1	1	1	0.857029	1	1	0.58302	1	1	0.58302
TraesCS1D02G424300	1						IPR000192	Aminotransferase class V domain	12	1	1	0.58451	1	1	1	0.613445	1	1	1	1	0.58451
TraesCS1D02G424400	1						IPR001223	Glycoside hydrolase family 18, catalytic domain	12	1	0.841073	0.58451	1	1	1	1	1	1	1	1	0.58451
TraesCS1D02G425200	1						IPR003126	Zinc finger, UBR-type	12	0.916661	1	0.58451	1	1	1	1	1	1	1	1	0.58451
TraesCS1D02G426000	1						IPR006597	Sel1-like repeat	12	1	1	0.58451	1	1	1	1	1	1	1	1	0.58451
TraesCS1D02G426100	1						IPR031675	Serine-threonine protein phosphatase, N-terminal	20	1	1	1	1	1	0.58705	1	1	1	1	1	0.58705
TraesCS1D02G427400	1						IPR004776	Membrane transport PIN-like	16	1	0.841073	1	1	1	0.857029	1	1	1	0.597199	1	0.597199
TraesCS1D02G427900	1						IPR004342	EXS, C-terminal	10	0.600002	1	1	1	1	1	1	1	1	1	1	0.600002
TraesCS1D02G428100	1						IPR020809	Enolase, conserved site	10	0.600002	1	1	1	1	1	1	1	1	1	1	0.600002
TraesCS1D02G428700	1						IPR008333	Flavoprotein pyridine nucleotide cytochrome reductase-like, FAD-binding domain	17	1	0.601601	1	1	1	0.935852	1	1	1	1	1	0.601601
TraesCS1D02G432300	1						IPR000778	Cytochrome b245, heavy chain	24	1	1	1	1	1	1	0.602527	1	1	1	1	0.602527
TraesCS1D02G433400	1						IPR001236	Lactate/malate dehydrogenase, N-terminal	26	1	0.995764	0.606447	1	1	1	1	1	1	1	1	0.606447
TraesCS1D02G434600	1						IPR017969	Heavy-metal-associated, conserved site	19	1	0.77496	0.606447	1	1	1	1	1	1	1	1	0.606447
TraesCS1D02G436800	1						IPR027370	Zinc finger, RING-type, eukaryotic	19	1	1	0.606447	1	1	1	1	1	1	1	1	0.606447
TraesCS1D02G437100	1						IPR002225	3-beta hydroxysteroid dehydrogenase/isomerase	16	1	1	1	1	1	0.857029	1	0.607564	1	1	1	0.607564
TraesCS1D02G439000	1						IPR000103	Pyridine nucleotide-disulphide oxidoreductase, class-II	10	1	0.618869	1	1	1	1	1	1	1	1	1	0.618869
TraesCS1D02G439200	1						IPR001019	Guanine nucleotide binding protein (G-protein), alpha subunit	10	1	0.618869	1	1	1	1	1	1	1	1	1	0.618869
TraesCS1D02G439400	1						IPR007122	Villin/Gelsolin	10	1	0.618869	1	1	1	1	1	1	1	1	1	0.618869
TraesCS1D02G439500	1						IPR011025	G protein alpha subunit, helical insertion	10	1	0.618869	1	1	1	1	1	1	1	1	1	0.618869
TraesCS1D02G440100	1						IPR029035	DHS-like NAD/FAD-binding domain	25	1	0.623629	1	1	1	1	1	1	1	1	1	0.623629
TraesCS1D02G440200	1						IPR005735	Zinc finger, LSD1-type	17	0.806314	1	0.949116	1	1	1	1	1	1	0.626157	1	0.626157
TraesCS1D02G441700	1						IPR004152	GAT domain	30	0.636891	1	1	1	1	1	1	1	1	1	1	0.636891
TraesCS1D02G444200	1						IPR006917	SOUL haem-binding protein	13	0.641249	0.952203	1	1	1	1	1	1	1	1	1	0.641249
TraesCS1D02G445200	1						IPR015415	Spastin/Vps4, C-terminal	13	0.641249	1	0.658268	1	1	1	1	1	1	1	1	0.641249
TraesCS1D02G446500	1						IPR006461	PLAC8 motif-containing protein	21	0.916661	1	1	0.643034	1	1	1	1	0.850339	1	1	0.643034
TraesCS1D02G448800	1						IPR011705	BTB/Kelch-associated	13	1	0.952203	1	1	1	0.643187	1	1	1	1	1	0.643187
TraesCS1D02G449200	1						IPR001876	Zinc finger, RanBP2-type	49	1	1	1	0.79408	0.64458	1	0.839211	1	1	1	1	0.64458
TraesCS1D02G449600	1						IPR020904	Short-chain dehydrogenase/reductase, conserved site	51	0.646012	1	0.988876	1	1	0.771394	1	1	1	1	1	0.646012
TraesCS1D02G450300	1						IPR006139	D-isomer specific 2-hydroxyacid dehydrogenase, catalytic domain	34	1	0.956997	0.647776	1	1	1	1	1	1	1	1	0.647776
TraesCS1D02G451000	1						IPR003265	HhH-GPD domain	13	1	0.952203	0.658268	1	1	1	1	1	1	1	1	0.658268
TraesCS1D02G451900	1						IPR015955	Lactate dehydrogenase/glycoside hydrolase, family 4, C-terminal	27	1	0.77496	0.658268	1	1	1	1	1	1	1	1	0.658268
TraesCS1D02G452200	1						IPR022383	Lactate/malate dehydrogenase, C-terminal	27	1	0.77496	0.658268	1	1	1	1	1	1	1	1	0.658268
TraesCS1D02G452400	1						IPR000095	CRIB domain	14	1	0.658706	1	1	1	0.697525	1	1	1	1	1	0.658706
TraesCS1D02G452900	1						IPR001075	NIF system FeS cluster assembly, NifU, C-terminal	14	1	0.658706	1	1	1	1	1	1	1	1	1	0.658706
TraesCS1D02G453700	1						IPR008586	Protein of unknown function DUF868, plant	14	1	0.658706	1	1	1	0.697525	1	1	1	1	1	0.658706
TraesCS2A02G000400	1						IPR008598	Drought induced 19 protein type, zinc-binding domain	17	0.806314	1	1	1	1	1	1	0.666521	1	1	1	0.666521
TraesCS2A02G001100	1						IPR027935	Protein dehydration-induced 19, C-terminal	17	0.806314	1	1	1	1	1	1	0.666521	1	1	1	0.666521
TraesCS2A02G001200	1						IPR002083	MATH/TRAF domain	50	1	1	0.666753	1	1	1	1	1	1	1	1	0.666753
TraesCS2A02G005100	1						IPR008974	TRAF-like	92	0.727054	1	1	1	0.763189	1	0.678897	1	1	1	1	0.678897
TraesCS2A02G005500	1						IPR001252	Malate dehydrogenase, active site	18	1	0.682772	0.988876	1	1	1	1	1	1	1	1	0.682772
TraesCS2A02G007300	1						IPR008395	Agenet-like domain	18	1	0.682772	1	1	0.933622	1	1	1	1	1	1	0.682772
TraesCS2A02G007900	1						IPR004100	ATPase, F1/V1/A1 complex, alpha/beta subunit, N-terminal domain	15	1	1	1	1	0.690676	1	0.748348	1	1	1	1	0.690676
TraesCS2A02G009000	1						IPR008918	Helix-hairpin-helix motif, class 2	15	1	0.77496	1	0.79408	0.690676	1	1	1	1	1	1	0.690676
TraesCS2A02G009400	1						IPR006868	Domain of unknown function DUF630	19	0.696558	1	1	1	1	1	1	1	1	1	1	0.696558
TraesCS2A02G009800	1						IPR015425	Formin, FH2 domain	19	0.696558	1	1	1	1	1	1	1	1	1	1	0.696558
TraesCS2A02G011100	1						IPR000232	Heat shock factor (HSF)-type, DNA-binding	40	1	1	1	1	1	0.697525	1	1	1	1	1	0.697525
TraesCS2A02G011300	1						IPR001834	NADH:cytochrome b5 reductase-like	14	1	1	1	1	1	0.697525	1	1	1	1	1	0.697525
TraesCS2A02G012200	1						IPR005475	Transketolase-like, pyrimidine-binding domain	28	1	0.841073	0.714751	1	1	1	1	1	1	1	1	0.714751
TraesCS2A02G012800	1						IPR010259	Peptidase S8 propeptide/proteinase inhibitor I9	61	0.715088	1	1	1	1	1	1	1	1	1	1	0.715088
TraesCS2A02G024700	1						IPR009056	Cytochrome c-like domain	14	1	1	0.740533	1	1	1	0.720237	1	1	1	1	0.720237
TraesCS2A02G026900	1						IPR013989	Development/cell death domain	14	0.79838	1	0.740533	1	1	1	0.720237	1	1	1	1	0.720237
TraesCS2A02G028400	1						IPR004709	Na+/H+ exchanger	14	1	1	0.740533	1	1	1	1	1	1	1	1	0.740533
TraesCS2A02G028500	1						IPR006852	Alkaline ceramidase TOD1/Probable hexosyltransferase MUCI70	15	0.916661	1	0.799061	1	1	1	0.748348	1	1	1	1	0.748348
TraesCS2A02G029700	1						IPR012820	Sucrose synthase, plant/cyanobacteria	15	1	0.77496	1	1	1	1	0.748348	1	1	1	1	0.748348
TraesCS2A02G029800	1						IPR019801	Glycoside hydrolase, family 35, conserved site	15	1	0.77496	1	1	1	1	0.748348	1	1	1	1	0.748348
TraesCS2A02G029900	1						IPR000796	Aspartate/other aminotransferase	11	0.767957	1	1	1	1	1	1	1	1	1	1	0.767957
TraesCS2A02G030100	1						IPR004938	Xyloglucan fucosyltransferase	11	0.767957	1	1	1	1	1	1	1	1	1	1	0.767957
TraesCS2A02G031400	1						IPR022805	Phosphoenolpyruvate carboxylase, bacterial/plant-type	11	0.767957	1	1	1	1	1	1	1	1	1	1	0.767957
TraesCS2A02G032600	1						IPR000194	ATPase, F1/V1/A1 complex, alpha/beta subunit, nucleotide-binding domain	16	1	1	0.86493	1	0.771636	1	0.800857	1	1	1	1	0.771636
TraesCS2A02G033100	1						IPR020003	ATPase, alpha/beta subunit, nucleotide-binding domain, active site	16	1	1	0.86493	1	0.771636	1	0.800857	1	1	1	1	0.771636
TraesCS2A02G034800	1						IPR024034	ATPase, F1/V1 complex, beta/alpha subunit, C-terminal	16	1	1	0.86493	1	0.771636	1	0.800857	1	1	1	1	0.771636
TraesCS2A02G035700	1						IPR001557	L-lactate/malate dehydrogenase	15	0.916661	0.77496	1	1	1	1	1	1	1	1	1	0.77496
TraesCS2A02G036300	1						IPR005559	CG-1 DNA-binding domain	15	1	0.77496	1	1	1	1	1	1	1	1	1	0.77496
TraesCS2A02G036400	1						IPR011057	Mss4-like	15	1	0.77496	1	0.79408	1	1	1	1	1	1	1	0.77496
TraesCS2A02G037400	1						IPR002893	Zinc finger, MYND-type	23	1	1	0.838922	0.79408	1	1	1	1	1	1	1	0.79408
TraesCS2A02G039300	1						IPR008942	ENTH/VHS	86	1	0.795182	0.795146	1	0.8857	1	1	1	1	1	1	0.795146
TraesCS2A02G039700	1						IPR005349	TMEM14 family	14	0.79838	1	1	1	1	1	1	1	1	1	1	0.79838
TraesCS2A02G040100	1						IPR001944	Glycoside hydrolase, family 35	16	1	0.841073	1	1	1	1	0.800857	1	1	1	1	0.800857
TraesCS2A02G041100	1						IPR031330	Glycoside hydrolase 35, catalytic domain	16	1	0.841073	1	1	1	1	0.800857	1	1	1	1	0.800857
TraesCS2A02G041300	1						IPR001547	Glycoside hydrolase, family 5	17	0.806314	1	0.949116	1	1	1	0.839211	1	1	1	1	0.806314
TraesCS2A02G045200	1						IPR000547	Clathrin, heavy chain/VPS, 7-fold repeat	17	0.806314	1	1	1	1	1	1	1	1	1	1	0.806314
TraesCS2A02G046600	1						IPR000223	Peptidase S26A, signal peptidase I	20	0.808489	1	1	1	1	1	1	1	1	1	1	0.808489
TraesCS2A02G049500	1						IPR003323	OTU domain	40	0.975963	0.832128	1	1	1	1	1	1	1	1	1	0.832128
TraesCS2A02G049700	1						IPR014002	Agenet domain, plant type	20	1	0.841073	1	1	1	1	0.971761	1	1	1	1	0.841073
TraesCS2A02G057800	1						IPR001310	Histidine triad (HIT) protein	12	1	0.841073	1	1	1	1	1	1	1	1	1	0.841073
TraesCS2A02G061000	1						IPR016170	Vanillyl-alcohol oxidase/Cytokinin dehydrogenase C-terminal domain	16	1	0.841073	1	1	1	0.857029	1	1	1	1	1	0.841073
TraesCS2A02G061100	1						IPR018129	Phosphoenolpyruvate carboxylase, Lys active site	12	0.916661	0.841073	1	1	1	1	1	1	1	1	1	0.841073
TraesCS2A02G064000	1						IPR021135	Phosphoenolpyruvate carboxylase	12	0.916661	0.841073	1	1	1	1	1	1	1	1	1	0.841073
TraesCS2A02G064300	1						IPR029154	3-hydroxyisobutyrate dehydrogenase-like, NAD-binding domain	16	1	0.841073	0.86493	1	1	1	1	1	1	1	1	0.841073
TraesCS2A02G065000	1						IPR033129	Phosphoenolpyruvate carboxylase, His active site	12	0.916661	0.841073	1	1	1	1	1	1	1	1	1	0.841073
TraesCS2A02G065700	1						IPR018957	Zinc finger, C3HC4 RING-type	26	1	0.995764	1	1	0.85608	1	1	1	1	1	1	0.85608
TraesCS2A02G067500	1						IPR005034	Dicer dimerisation domain	12	0.916661	1	1	1	1	1	1	1	1	1	1	0.916661
TraesCS2A02G067700	1						IPR006634	TRAM/LAG1/CLN8 homology domain	27	0.916661	1	1	1	1	0.990346	1	1	1	1	1	0.916661
TraesCS2A02G068200	1						IPR006867	Domain of unknown function DUF632	21	0.916661	1	1	1	1	1	1	1	1	1	1	0.916661
TraesCS2A02G068300	1						IPR022087	Protein DA1-like domain	12	0.916661	1	1	1	1	1	1	1	1	1	1	0.916661
TraesCS2A02G069600	1						IPR027450	Alpha-ketoglutarate-dependent dioxygenase AlkB-like	12	0.916661	1	1	1	1	1	1	1	1	1	1	0.916661
TraesCS2A02G069800	1						IPR032259	Enoyl-CoA hydratase/isomerase, HIBYL-CoA-H type	12	0.916661	1	1	1	1	1	1	1	1	1	1	0.916661
TraesCS2A02G070400	1						IPR002562	3'-5' exonuclease domain	19	1	1	1	1	1	1	0.919192	1	1	1	1	0.919192
TraesCS2A02G071100	1						IPR004158	Protein of unknown function DUF247, plant	19	1	1	1	1	1	1	0.919192	1	1	1	1	0.919192
TraesCS2A02G076900	1						IPR001345	Phosphoglycerate/bisphosphoglycerate mutase, active site	21	1	0.937497	1	1	1	1	1	1	1	1	1	0.937497
TraesCS2A02G079500	1						IPR012004	Pyrophosphate-dependent phosphofructokinase TP0108-type	22	1	1	1	1	1	1	1	0.938624	1	1	1	0.938624
TraesCS2A02G080000	1						IPR012347	Ferritin-related	22	1	1	1	1	1	1	1	0.938624	1	1	1	0.938624
TraesCS2A02G081400	1						IPR004181	Zinc finger, MIZ-type	13	1	0.952203	1	1	1	1	1	1	1	1	1	0.952203
TraesCS2A02G082200	1						IPR007325	Kynurenine formamidase/cyclase-like	13	1	0.952203	1	1	1	1	1	1	1	1	1	0.952203
TraesCS2A02G083600	1						IPR001365	Adenosine deaminase domain	10	1	1	1	1	0.966031	1	1	1	1	1	1	0.966031
TraesCS2A02G084700	1						IPR005811	ATP-citrate synthase/succinyl-CoA ligase, C-terminal domain	10	1	1	1	1	0.966031	1	1	1	1	1	1	0.966031
TraesCS2A02G086900	1						IPR018215	ClpP, Ser active site	10	1	1	0.974557	1	0.966031	1	1	1	1	1	1	0.966031
TraesCS2A02G087000	1						IPR021820	S-locus receptor kinase, C-terminal	10	1	1	1	1	0.966031	1	1	1	1	1	1	0.966031
TraesCS2A02G087100	1						IPR027363	Methylthioribose-1-phosphate isomerase-like, N-terminal domain	10	1	1	0.974557	1	0.966031	1	1	1	1	1	1	0.966031
TraesCS2A02G088000	1						IPR002204	3-hydroxyisobutyrate dehydrogenase-related, conserved site	10	1	1	0.974557	1	1	1	1	1	1	1	1	0.974557
TraesCS2A02G089300	1						IPR014020	Tensin phosphatase, C2 domain	10	1	1	0.974557	1	1	1	1	1	1	1	1	0.974557
TraesCS2A02G090000	1						IPR010097	Malate dehydrogenase, type 1	18	1	1	0.988876	1	1	1	1	1	1	1	1	0.988876
TraesCS2A02G090600	1						IPR000322	Glycoside hydrolase family 31, TIM barrel domain	13	1	1	1	1	1	1	1	1	1	1	1	1
TraesCS2A02G095200	1						IPR000409	BEACH domain	13	1	1	1	1	1	1	1	1	1	1	1	1
TraesCS2A02G096900	1						IPR001373	Cullin, N-terminal	12	1	1	1	1	1	1	1	1	1	1	1	1
TraesCS2A02G098500	1						IPR002909	IPT domain	10	1	1	1	1	1	1	1	1	1	1	1	1
TraesCS2A02G098700	1						IPR003774	AlgH-like	12	1	1	1	1	1	1	1	1	1	1	1	1
TraesCS2A02G098800	1						IPR011044	Quinoprotein amine dehydrogenase, beta chain-like	14	1	1	1	1	1	1	1	1	1	1	1	1
TraesCS2A02G099800	1						IPR011146	HIT-like domain	22	1	1	1	1	1	1	1	1	1	1	1	1
TraesCS2A02G099900	1						IPR015813	Pyruvate/Phosphoenolpyruvate kinase-like domain	53	1	1	1	1	1	1	1	1	1	1	1	1
TraesCS2A02G101100	1						IPR016158	Cullin homology domain	12	1	1	1	1	1	1	1	1	1	1	1	1
TraesCS2A02G101400	1						IPR019559	Cullin protein, neddylation domain	11	1	1	1	1	1	1	1	1	1	1	1	1
TraesCS2A02G102000	1						IPR021998	Alfin, N-terminal	14	1	1	1	1	1	1	1	1	1	1	1	1
TraesCS2A02G102100	1						IPR022003	RST domain	15	1	1	1	1	1	1	1	1	1	1	1	1
TraesCS2A02G102600	1						IPR030458	Glycosyl hydrolases family 31, active site	10	1	1	1	1	1	1	1	1	1	1	1	1
TraesCS2A02G103400	1
TraesCS2A02G105400	1
TraesCS2A02G105500	1
TraesCS2A02G106100	1
TraesCS2A02G107600	1
TraesCS2A02G110700	1
TraesCS2A02G111000	1
TraesCS2A02G112300	1
TraesCS2A02G112400	1
TraesCS2A02G113200	1
TraesCS2A02G114000	1
TraesCS2A02G116000	1
TraesCS2A02G116100	1
TraesCS2A02G116700	1
TraesCS2A02G117300	1
TraesCS2A02G117400	1
TraesCS2A02G119300	1
TraesCS2A02G121200	1
TraesCS2A02G122200	1
TraesCS2A02G124900	1
TraesCS2A02G125700	1
TraesCS2A02G126100	1
TraesCS2A02G127300	1
TraesCS2A02G128200	1
TraesCS2A02G128300	1
TraesCS2A02G131300	1
TraesCS2A02G131400	1
TraesCS2A02G131500	1
TraesCS2A02G131900	1
TraesCS2A02G132100	1
TraesCS2A02G132600	1
TraesCS2A02G132900	1
TraesCS2A02G134400	1
TraesCS2A02G134900	1
TraesCS2A02G135700	1
TraesCS2A02G136800	1
TraesCS2A02G138300	1
TraesCS2A02G139800	1
TraesCS2A02G140100	1
TraesCS2A02G141700	1
TraesCS2A02G141900	1
TraesCS2A02G142700	1
TraesCS2A02G142800	1
TraesCS2A02G143100	1
TraesCS2A02G143500	1
TraesCS2A02G144400	1
TraesCS2A02G145500	1
TraesCS2A02G145700	1
TraesCS2A02G146000	1
TraesCS2A02G146500	1
TraesCS2A02G146900	1
TraesCS2A02G147400	1
TraesCS2A02G147500	1
TraesCS2A02G149300	1
TraesCS2A02G149700	1
TraesCS2A02G150200	1
TraesCS2A02G152000	1
TraesCS2A02G153500	1
TraesCS2A02G154100	1
TraesCS2A02G154500	1
TraesCS2A02G154600	1
TraesCS2A02G155100	1
TraesCS2A02G155200	1
TraesCS2A02G155600	1
TraesCS2A02G155900	1
TraesCS2A02G156400	1
TraesCS2A02G158000	1
TraesCS2A02G158300	1
TraesCS2A02G158600	1
TraesCS2A02G159000	1
TraesCS2A02G160200	1
TraesCS2A02G161200	1
TraesCS2A02G161500	1
TraesCS2A02G161600	1
TraesCS2A02G161700	1
TraesCS2A02G162100	1
TraesCS2A02G162600	1
TraesCS2A02G162700	1
TraesCS2A02G164600	1
TraesCS2A02G165000	1
TraesCS2A02G165600	1
TraesCS2A02G166500	1
TraesCS2A02G167500	1
TraesCS2A02G168200	1
TraesCS2A02G168400	1
TraesCS2A02G168800	1
TraesCS2A02G169100	1
TraesCS2A02G170000	1
TraesCS2A02G170400	1
TraesCS2A02G171600	1
TraesCS2A02G173000	1
TraesCS2A02G174400	1
TraesCS2A02G175000	1
TraesCS2A02G176000	1
TraesCS2A02G176100	1
TraesCS2A02G176200	1
TraesCS2A02G176500	1
TraesCS2A02G179000	1
TraesCS2A02G179100	1
TraesCS2A02G179200	1
TraesCS2A02G179300	1
TraesCS2A02G179783	1
TraesCS2A02G182400	1
TraesCS2A02G182500	1
TraesCS2A02G183600	1
TraesCS2A02G183900	1
TraesCS2A02G184400	1
TraesCS2A02G184900	1
TraesCS2A02G186400	1
TraesCS2A02G186500	1
TraesCS2A02G187300	1
TraesCS2A02G187500	1
TraesCS2A02G187600	1
TraesCS2A02G188200	1
TraesCS2A02G189400	1
TraesCS2A02G190200	1
TraesCS2A02G191500	1
TraesCS2A02G191600	1
TraesCS2A02G191700	1
TraesCS2A02G192700	1
TraesCS2A02G195800	1
TraesCS2A02G196000	1
TraesCS2A02G196600	1
TraesCS2A02G196700	1
TraesCS2A02G197600	1
TraesCS2A02G198500	1
TraesCS2A02G198600	1
TraesCS2A02G199400	1
TraesCS2A02G200000	1
TraesCS2A02G200500	1
TraesCS2A02G200700	1
TraesCS2A02G201200	1
TraesCS2A02G201600	1
TraesCS2A02G201900	1
TraesCS2A02G202000	1
TraesCS2A02G202200	1
TraesCS2A02G202600	1
TraesCS2A02G202900	1
TraesCS2A02G203600	1
TraesCS2A02G204200	1
TraesCS2A02G206000	1
TraesCS2A02G207500	1
TraesCS2A02G209700	1
TraesCS2A02G210000	1
TraesCS2A02G211100	1
TraesCS2A02G213000	1
TraesCS2A02G213900	1
TraesCS2A02G214400	1
TraesCS2A02G214500	1
TraesCS2A02G216100	1
TraesCS2A02G218300	1
TraesCS2A02G218500	1
TraesCS2A02G219000	1
TraesCS2A02G219300	1
TraesCS2A02G219900	1
TraesCS2A02G220100	1
TraesCS2A02G220800	1
TraesCS2A02G220900	1
TraesCS2A02G221300	1
TraesCS2A02G222500	1
TraesCS2A02G223500	1
TraesCS2A02G223800	1
[truncated: 39,185 more rows]

## Sheet: Fig 4
Interpro ID		Interpro Description	9dpi.Union.Up	12dpi.Union.Up	21dpi.Union.Up	9dpi.Union.Down	12dpi.Union.Down	21dpi.Union.Down		*values are FDR corrected pvalues					Pathway	Description	9dpi.Union.Up	12dpi.Union.Up	21dpi.Union.Up	9dpi.Union.Down	12dpi.Union.Down	21dpi.Union.Down		*values are FDR corrected pvalues
IPR022796	Family	Chlorophyll A-B binding protein	1	1	1	1.24061e-54	1	1							map03010	Ribosome	4.9696e-70	2.08785e-204	1	1	1	7.45535e-29
IPR023329	.	Chlorophyll a/b binding protein domain	1	1	1	3.61922e-49	1	0.347912			Set	# Significant Enrichments			map00196	Photosynthesis - antenna proteins	1	1	1	2.65829e-64	1	1			Set	# Significant Enrichments
IPR003657	Domain	WRKY domain	2.95652e-12	5.39755e-19	4.40884e-29	1	1	1			9dpi.Union.Up	155			map00195	Photosynthesis	1	1	1	1.00004e-46	1	0.0828068			9dpi.Union.Up	8
IPR017441	Binding_site	Protein kinase, ATP binding site	0.000284501	2.55251e-08	6.05472e-26	1	1	1			12dpi.Union.Up	221			map00970	Aminoacyl-tRNA biosynthesis	1	0.327433	1	1	1	4.21291e-33			12dpi.Union.Up	6
IPR002068	Domain	Alpha crystallin/Hsp20 domain	4.06442e-15	9.56699e-25	7.49514e-14	1	0.785581	1			21dpi.Union.Up	157			map03008	Ribosome biogenesis in eukaryotes	0.00840946	5.75538e-32	1	1	1	1			21dpi.Union.Up	6
IPR011332	.	Zinc-binding ribosomal protein	1.85769e-18	1.02849e-24	1	1	1	1			9dpi.Union.Down	103			map00860	Porphyrin metabolism	1	1	1	6.17908e-05	1	4.6481e-26			9dpi.Union.Down	17
IPR025753	Domain	AAA-type ATPase, N-terminal domain	4.48555e-20	4.81907e-15	1.07444e-24	1	1	1			12dpi.Union.Down	51			map04141	Protein processing in endoplasmic reticulum	8.6551e-20	4.82653e-09	1.25162e-06	1	1	1			12dpi.Union.Down	4
IPR008978	.	HSP20-like chaperone	4.90182e-14	2.64295e-21	1.47458e-10	1	1	1			21dpi.Union.Down	70			map04626	Plant-pathogen interaction	0.0191615	0.00183757	2.12032e-15	1	1	1			21dpi.Union.Down	10
IPR004864	Domain	Late embryogenesis abundant protein, LEA_2 subgroup	4.17888e-21	4.81907e-15	9.29042e-21	1	1	1							map00906	Carotenoid biosynthesis	1	1	1	5.80836e-08	0.0104447	6.44097e-05
IPR001353	Family	Proteasome, subunit alpha/beta	4.48555e-20	1	0.206878	1	1	1							map03050	Proteasome	2.38512e-07	1	1	1	1	1
IPR002048	Domain	EF-hand domain	3.01784e-05	9.39437e-05	9.33051e-20	1	1	1							map01240	Biosynthesis of cofactors	1	1	1	0.0237235	1	3.05115e-07
IPR018247	Binding_site	EF-Hand 1, calcium-binding site	0.000157012	7.57622e-05	3.23224e-18	1	1	1							map00710	Carbon fixation by Calvin cycle	1	1	1	3.23219e-06	1	1
IPR018097	Conserved_site	EGF-like calcium-binding, conserved site	1.42427e-12	7.20237e-13	6.58705e-18	1	1	1							map00920	Sulfur metabolism	1	1	1	6.87944e-06	0.355335	0.133976
IPR011992	.	EF-hand domain pair	0.000389823	0.00100151	1.67684e-17	1	1	1							map01200	Carbon metabolism	1	1	1	2.59814e-05	1	1
IPR001881	Domain	EGF-like calcium-binding domain	1.75064e-10	1.57453e-12	1.67879e-17	1	1	1							map04075	Plant hormone signal transduction	1	1	1	6.17908e-05	0.00630958	1
IPR025287	Domain	Wall-associated receptor kinase, galacturonan-binding domain	2.31072e-08	3.58934e-13	2.6172e-16	1	1	1							map04712	Circadian rhythm - plant	1	1	1	8.84074e-05	0.0797664	1
IPR001220	Domain	Legume lectin domain	1.24178e-10	1.52895e-11	1.78945e-15	1	1	1							map03060	Protein export	0.0400817	1	0.764834	1	1	0.000161275
IPR008889	Domain	VQ	5.04105e-10	5.06158e-08	5.21203e-15	1	1	1							map00543	Exopolysaccharide biosynthesis	1	1	1	0.000477933	0.0341116	0.0460275
IPR026961	Domain	PGG domain	2.44986e-09	1.74829e-14	1.42803e-08	1	1	1							map00592	alpha-Linolenic acid metabolism	1	0.0495747	0.000656065	1	1	1
IPR013320	.	Concanavalin A-like lectin/glucanase domain	5.75388e-14	0.00100151	5.45576e-10	1	1	1							map00904	Diterpenoid biosynthesis	1	1	1	0.000774186	0.0797664	1
IPR001245	Domain	Serine-threonine/tyrosine-protein kinase, catalytic domain	0.0184294	0.000530354	7.49514e-14	1	1	1							map00630	Glyoxylate and dicarboxylate metabolism	1	1	1	0.00188443	1	1
IPR028144	Domain	Cysteine-rich transmembrane CYSTM domain	4.49755e-12	1.27478e-09	1.08457e-13	1	1	1							map00073	Cutin, suberine and wax biosynthesis	0.00238372	1	0.0372035	1	1	1
IPR004038	Domain	Ribosomal protein eL8/eL30/eS12/Gadd45	9.68517e-08	1.23893e-13	1	1	1	1							map04620	Toll-like receptor signaling pathway	0.208876	0.123025	0.00670377	1	1	1
IPR000742	Domain	EGF-like domain	8.40523e-06	1.7652e-09	4.97234e-13	0.201757	1	1							map00910	Nitrogen metabolism	1	1	1	0.0181577	0.00697022	0.019691
IPR009080	.	Aminoacyl-tRNA synthetase, class Ia, anticodon-binding	0.659021	0.0686733	0.550299	1	1	1.5991e-12							map00460	Cyanoamino acid metabolism	1	1	1	0.0126842	1	1
IPR003441	Domain	NAC domain	2.05512e-06	1.58553e-06	2.75875e-12	1	1	1							map00130	Ubiquinone and other terpenoid-quinone biosynthesis	1	1	1	1	1	0.0179208
IPR003591	.	Leucine-rich repeat, typical subtype	0.00311057	6.41617e-06	3.51804e-12	0.743011	1	1							map00750	Vitamin B6 metabolism	1	1	1	1	1	0.0179208
IPR000152	.	EGF-type aspartate/asparagine hydroxylation site	1.07947e-05	1.4452e-08	5.13425e-11	1	1	1							map00940	Phenylpropanoid biosynthesis	0.0191615	1	0.031577	0.400417	1	1
IPR003029	Domain	S1 domain	1	1	1	1	1	9.68658e-11							map00999	Biosynthesis of various plant secondary metabolites	1	1	1	0.0232124	1	1
IPR022967	.	RNA-binding domain, S1	1	0.210201	1	1	1	1.04912e-10							map00051	Fructose and mannose metabolism	1	1	1	0.0467603	1	1
IPR012678	.	Ribosomal protein L23/L15e core domain	0.000427667	1.0604e-10	1	1	1	1							map03018	RNA degradation	0.47066	0.0495747	1	1	1	1
IPR000426	Domain	Proteasome alpha-subunit, N-terminal domain	1.24178e-10	1	0.232544	1	1	1							map00030	Pentose phosphate pathway	1	1	1	0.0536636	1	0.852347
IPR008991	.	Translation protein SH3-like domain	0.20203	1.27237e-10	1	1	1	0.0077706							map00500	Starch and sucrose metabolism	1	1	1	0.058025	0.617384	1
IPR029048	.	Heat shock protein 70kD, C-terminal domain	0.000235241	2.57763e-10	7.11527e-09	1	1	0.10343							map00730	Thiamine metabolism	1	1	1	0.058025	1	1
IPR006068	Domain	Cation-transporting P-type ATPase, C-terminal	0.000752896	1.38423e-08	2.79544e-10	1	1	1							map00430	Taurine and hypotaurine metabolism	1	1	1	0.0661904	1	1
IPR016050	Conserved_site	Proteasome beta-type subunit, conserved site	2.88653e-10	1	1	1	1	1							map00010	Glycolysis / Gluconeogenesis	1	1	1	0.11329	1	1
IPR023333	Family	Proteasome B-type subunit	2.88653e-10	1	1	1	1	1							map00052	Galactose metabolism	0.120133	1	1	0.351127	1	1
IPR011331	.	Ribosomal protein L37ae/L37e	0.000803344	4.84954e-10	1	1	1	1							map00261	Monobactam biosynthesis	0.856991	1	1	0.131542	1	0.139806
IPR012340	.	Nucleic acid-binding, OB-fold	0.00550894	4.84954e-10	1	1	1	1.55558e-08							map00510	N-Glycan biosynthesis	0.134992	1	1	1	1	1
IPR018492	Family	Ribosomal protein eL8/Nhp2 family	5.20019e-06	4.84954e-10	1	1	1	1							map03030	DNA replication	0.134992	0.327433	1	1	1	1
IPR002300	Domain	Aminoacyl-tRNA synthetase, class Ia	0.936719	0.324645	0.619233	1	1	5.94151e-10							map00513	Various types of N-glycan biosynthesis	0.143814	1	1	1	1	1
IPR013210	Domain	Leucine-rich repeat-containing N-terminal, plant-type	0.0185656	0.000242918	6.20866e-10	1	1	1							map00908	Zeatin biosynthesis	1	1	1	0.147548	0.355335	1
IPR023332	Family	Proteasome alpha-type subunit	6.88277e-10	1	0.304411	1	1	1							map03440	Homologous recombination	0.191045	0.327433	1	1	1	1
IPR029047	.	Heat shock protein 70kD, peptide-binding domain	0.000171399	9.1719e-10	2.04469e-08	1	1	0.11937							map00480	Glutathione metabolism	1	1	0.202279	1	1	1
IPR001975	Domain	Large ribosomal subunit protein eL40 domain	9.3877e-10	1.57798e-06	0.249086	1	1	1							map00053	Ascorbate and aldarate metabolism	1	1	1	0.204532	1	1
IPR009000	.	Translation protein, beta-barrel domain	0.0101744	1.27478e-09	1	1	1	0.00160421							map00300	Lysine biosynthesis	0.256947	0.327433	1	1	1	0.73649
IPR013126	Family	Heat shock protein 70 family	0.000223394	1.27478e-09	2.73629e-08	1	1	0.12733							map00040	Pentose and glucuronate interconversions	1	1	1	0.26843	1	1
IPR033389	Domain	AUX/IAA domain	1	1	1	1.46642e-09	0.338769	1							map00240	Pyrimidine metabolism	0.952395	1	1	1	1	0.274132
IPR006408	Family	P-type ATPase, subfamily IIB	0.0020484	2.64195e-08	1.48296e-09	1	1	1							map03020	RNA polymerase	0.297013	0.376152	1	1	1	1
IPR012416	Family	CALMODULIN-BINDING PROTEIN60	1.71739e-07	5.06158e-08	1.48296e-09	1	1	1							map00561	Glycerolipid metabolism	1	1	1	0.313742	1	1
IPR018181	Conserved_site	Heat shock protein 70, conserved site	0.00035328	1.5993e-09	1.27031e-07	1	1	0.0771117							map00340	Histidine metabolism	1	1	1	0.313742	1	1
IPR020568	.	Ribosomal protein S5 domain 2-type fold	5.11539e-05	1.5993e-09	1	1	1	0.0615537							map00591	Linoleic acid metabolism	1	0.327433	1	1	1	1
IPR008406	Family	Dormancy/auxin associated protein	1	1	1	2.58065e-09	0.00895632	1							map00760	Nicotinate and nicotinamide metabolism	1	1	1	0.329044	1	1
IPR001362	Family	Glycoside hydrolase, family 32	2.7358e-09	1	0.603806	1	1	1							map00770	Pantothenate and CoA biosynthesis	1	1	1	0.35145	1	1
IPR013148	Domain	Glycosyl hydrolase family 32, N-terminal	2.7358e-09	1	0.603806	1	1	1							map00270	Cysteine and methionine metabolism	1	1	1	0.394307	0.355335	1
IPR013189	Domain	Glycosyl hydrolase family 32, C-terminal	2.7358e-09	1	0.603806	1	1	1							map00945	Stilbenoid, diarylheptanoid and gingerol biosynthesis	1	1	1	1	0.355335	0.483926
IPR001515	Family	Large ribosomal subunit protein eL32	2.7189e-05	2.96301e-09	1	1	1	1							map00380	Tryptophan metabolism	1	1	1	0.364138	1	1
IPR000347	Family	Metallothionein, family 15, plant	1	1	1	0.000318616	3.23488e-09	5.34026e-07							map00900	Terpenoid backbone biosynthesis	1	1	1	0.950014	0.400233	0.546509
IPR004146	Domain	DC1	1.74765e-05	3.629e-09	2.98075e-06	1	1	1							map00450	Selenocompound metabolism	1	1	1	1	1	0.444749
IPR027534	Family	Large ribosomal subunit protein P1/P2	0.000208272	3.629e-09	1	1	1	1							map04016	MAPK signaling pathway - plant	1	1	0.463053	1	1	1
IPR003154	Family	S1/P1 nuclease	3.94072e-09	1.74221e-06	0.00494597	1	1	1							map01230	Biosynthesis of amino acids	1	1	1	0.46692	1	1
IPR008947	.	Phospholipase C/P1 nuclease domain	3.94072e-09	1.74221e-06	0.00494597	1	1	1							map01250	Biosynthesis of nucleotide sugars	0.47066	1	1	1	1	1
IPR029055	.	Nucleophile aminohydrolases, N-terminal	3.98672e-09	1	1	1	1	1							map03430	Mismatch repair	0.47066	1	1	1	1	1
IPR001128	Family	Cytochrome P450	0.394933	0.0796794	5.02625e-09	1.64547e-05	9.87093e-05	0.0185703							map01232	Nucleotide metabolism	1	1	1	1	1	0.483926
IPR021792	Domain	Beta-fructofuranosidase, N-terminal domain	5.42506e-09	1	1	1	1	1							map00966	Glucosinolate biosynthesis	0.535848	1	1	1	1	1
IPR023296	.	Glycosyl hydrolase, five-bladed beta-propellor domain	5.99601e-09	1	0.583926	1	1	1							map00909	Sesquiterpenoid and triterpenoid biosynthesis	1	1	1	0.692507	0.634042	1
IPR001509	Domain	NAD-dependent epimerase/dehydratase	1	1	1	6.47419e-09	1	0.243108							map00600	Sphingolipid metabolism	0.984543	1	0.803382	1	1	1
IPR021109	.	Aspartic peptidase domain	7.18974e-09	0.000677547	1.26163e-05	1	1	1							map00360	Phenylalanine metabolism	1	1	0.803382	1	1	0.840775
IPR029064	.	50S ribosomal protein L30e-like	4.3499e-07	1.65995e-08	1	1	1	1							map00531	Glycosaminoglycan degradation	1	1	1	0.815934	1	1
IPR020818	Family	GroES chaperonin family	1	0.0394152	1	1	1	1.94481e-08							map00780	Biotin metabolism	1	1	1	1	1	0.840775
IPR001611	.	Leucine-rich repeat	0.252	0.0107028	2.36488e-08	0.743011	1	1							map04144	Endocytosis	0.941289	1	1	1	1	1
IPR000894	Domain	Ribulose bisphosphate carboxylase small subunit, domain	1	1	1	4.12655e-08	1	1							map03450	Non-homologous end-joining	0.965577	0.946553	1	1	1	1
IPR024681	Family	Ribulose bisphosphate carboxylase, small subunit	1	1	1	4.12655e-08	1	1							map04070	Phosphatidylinositol signaling system	1	1	1	1	0.997781	1
IPR004014	Domain	Cation-transporting P-type ATPase, N-terminal	0.0137806	2.04936e-06	4.35945e-08	1	1	1							map00565	Ether lipid metabolism	1	1	1	1	1	1
IPR007112	Domain	Expansin/pollen allergen, DPBB domain	0.146572	4.39066e-08	1	1	1	1							map00280	Valine, leucine and isoleucine degradation	1	1	1	1	1	1
IPR007117	Domain	Expansin, cellulose-binding-like domain	0.146572	4.39066e-08	1	1	1	1							map00564	Glycerophospholipid metabolism	1	1	1	1	1	1
IPR003593	Domain	AAA+ ATPase domain	0.0123592	1.91853e-05	5.81526e-08	1	1	0.508898							map00250	Alanine, aspartate and glutamate metabolism	1	1	1	1	1	1
IPR002401	Family	Cytochrome P450, E-class, group I	0.256163	0.193599	7.09428e-08	5.23248e-05	8.73352e-05	0.056686							map00944	Flavone and flavonol biosynthesis	1	1	1	1	1	1
IPR002683	Domain	PsbP, C-terminal	1	1	1	0.390537	1	8.81357e-08							map00061	Fatty acid biosynthesis	1	1	1	1	1	1
IPR008480	Family	Protein of unknown function DUF761, plant	4.02865e-05	2.60165e-05	1.21767e-07	1	1	1							map00941	Flavonoid biosynthesis	1	1	1	1	1	1
IPR001763	Domain	Rhodanese-like domain	1	1	1	3.75515e-07	1	1.29516e-07							map00950	Isoquinoline alkaloid biosynthesis	1	1	1	1	1	1
IPR016123	.	Mog1/PsbP, alpha/beta/alpha sandwich	1	1	1	0.454853	1	1.37165e-07							map00440	Phosphonate and phosphinate metabolism	1	1	1	1	1	1
IPR033121	Domain	Peptidase family A1 domain	1.41934e-07	0.0012788	3.84396e-06	1	1	1							map04146	Peroxisome	1	1	1	1	1	1
IPR007109	Domain	Brix domain	0.0156444	1.57015e-07	1	1	1	1							map01212	Fatty acid metabolism	1	1	1	1	1	1
IPR005828	Family	Major facilitator, sugar transporter-like	0.0655168	0.108192	1.73166e-07	0.605096	1	1							map00902	Monoterpenoid biosynthesis	1	1	1	1	1	1
IPR000270	Domain	PB1 domain	1	1	1	1.86815e-07	0.839468	1							map00410	beta-Alanine metabolism	1	1	1	1	1	1
IPR002100	Domain	Transcription factor, MADS-box	1	1	1	1.89515e-07	0.0974491	1							map00562	Inositol phosphate metabolism	1	1	1	1	1	1
IPR024680	Domain	Ribulose-1,5-bisphosphate carboxylase small subunit, N-terminal	1	1	1	2.31738e-07	1	1							map04136	Autophagy - other	1	1	1	1	1	1
IPR024750	Domain	Calcium-transporting P-type ATPase, N-terminal autoinhibitory domain	0.0365562	1.60194e-06	2.87515e-07	1	1	1							map00230	Purine metabolism	1	1	1	1	1	1
IPR016040	Domain	NAD(P)-binding domain	1	1	1	3.09969e-07	0.809288	0.0671109							map04820	Cytoskeleton in muscle cells	1	1	1	1	1	1
IPR017972	Conserved_site	Cytochrome P450, conserved site	0.46142	0.344291	4.79661e-07	1.96449e-05	0.000243355	0.00620582							map04120	Ubiquitin mediated proteolysis	1	1	1	1	1	1
IPR000218	Family	Large ribosomal subunit protein uL14	0.00321297	5.17583e-07	1	1	1	1							map00260	Glycine, serine and threonine metabolism	1	1	1	1	1	1
IPR009008	.	Valyl/Leucyl/Isoleucyl-tRNA synthetase, editing domain	0.750936	0.213966	0.505226	1	1	5.34026e-07							map00520	Amino sugar and nucleotide sugar metabolism	1	1	1	1	1	1
IPR013155	Domain	Methionyl/Valyl/Leucyl/Isoleucyl-tRNA synthetase, anticodon-binding	0.750936	0.213966	0.505226	1	1	5.34026e-07							map00330	Arginine and proline metabolism	1	1	1	1	1	1
IPR007118	Family	Expansin/Lol pI	0.257106	6.32461e-07	1	1	1	1							map00640	Propanoate metabolism	1	1	1	1	1	1
IPR007658	Family	Protein of unknown function DUF594	0.0180412	0.000821489	6.88291e-07	0.298031	1	1							map04142	Lysosome	1	1	1	1	1	1
IPR032799	Domain	Xylanase inhibitor, C-terminal	7.56277e-07	0.00046489	1.26163e-05	1	1	1							map00740	Riboflavin metabolism	1	1	1	1	1	1
IPR010525	Domain	Auxin response factor domain	1	1	1	1.05155e-06	1	1							map01040	Biosynthesis of unsaturated fatty acids	1	1	1	1	1	1
IPR013783	.	Immunoglobulin-like fold	0.000632747	0.124389	1.15858e-06	0.537014	1	1							map00062	Fatty acid elongation	1	1	1	1	1	1
IPR011598	Domain	Myc-type, basic helix-loop-helix (bHLH) domain	1	1	1	1.27529e-06	0.01173	1							map00350	Tyrosine metabolism	1	1	1	1	1	1
IPR004045	Domain	Glutathione S-transferase, N-terminal	0.050716	0.000322215	1.44448e-06	1	1	1							map00071	Fatty acid degradation	1	1	1	1	1	1
IPR032872	Domain	Wall-associated receptor kinase, C-terminal	0.000223394	3.23736e-05	1.53854e-06	1	1	1							map00020	Citrate cycle (TCA cycle)	1	1	1	1	1	1
IPR000754	Family	Small ribosomal subunit protein uS9	0.000112599	1.57798e-06	1	1	1	0.10343							map01210	2-Oxocarboxylic acid metabolism	1	1	1	1	1	1
IPR020574	Conserved_site	Small ribosomal subunit protein uS9, conserved site	0.000112599	1.57798e-06	1	1	1	0.10343							map00960	Tropane, piperidine and pyridine alkaloid biosynthesis	1	1	1	1	1	1
IPR025315	Domain	Domain of unknown function DUF4220	0.0101744	0.0014463	1.60918e-06	0.355541	1	1							map00650	Butanoate metabolism	1	1	1	1	1	1
IPR011547	Domain	SLC26A/SulP transporter domain	1	1	1	0.000318616	1.70977e-06	1							map00511	Other glycan degradation	1	1	1	1	1	1
IPR018045	Conserved_site	Sulphate anion transporter, conserved site	1	1	1	0.000318616	1.70977e-06	1							map00660	C5-Branched dibasic acid metabolism	1	1	1	1	1	1
IPR004539	Family	Translation elongation factor EF1A, eukaryotic/archaeal	1.41186e-05	1.74221e-06	1	1	1	1							map00220	Arginine biosynthesis	1	1	1	1	1	1
IPR002885	.	Pentatricopeptide repeat	1	1	1	1	1	1.88899e-06							map00590	Arachidonic acid metabolism	1	1	1	1	1	1
IPR032861	Domain	Xylanase inhibitor, N-terminal	1.92132e-06	0.000953084	1.10466e-05	1	1	1							map00790	Folate biosynthesis	1	1	1	1	1	1
IPR014722	.	Ribosomal protein L2 domain 2	0.784408	2.33054e-06	1	1	1	0.10343							map04148	Efferocytosis	1	1	1	1	1	1
IPR010402	Domain	CCT domain	1	1	1	2.59775e-06	1	0.103704							map04145	Phagosome	1	1	1	1	1	1
IPR012974	Domain	Nucleolar protein 58/56, N-terminal	0.0525261	2.69903e-06	1	1	1	1							map00400	Phenylalanine, tyrosine and tryptophan biosynthesis	1	1	1	1	1	1
IPR019972	Conserved_site	Large ribosomal subunit protein uL14, conserved site	0.0120934	2.69903e-06	1	1	1	1							map00100	Steroid biosynthesis	1	1	1	1	1	1
IPR002645	Domain	STAS domain	1	1	1	0.000678615	2.98765e-06	1							map04814	Motor proteins	1	1	1	1	1	1
IPR010987	Domain	Glutathione S-transferase, C-terminal-like	0.0101744	9.80763e-06	2.99512e-06	1	1	1							map00785	Lipoic acid metabolism	1	1	1	1	1	1
IPR001107	Domain	Band 7 domain	3.17987e-06	2.47068e-05	0.00466377	1	1	1							map00290	Valine, leucine and isoleucine biosynthesis	1	1	1	1	1	1
IPR004331	Domain	SPX domain	1	1	1	3.78526e-06	1	1							map03272	Virion - Hepatitis viruses	1	1	1	1	1	1
IPR005795	Family	Major pollen allergen Lol pI	0.251649	3.83675e-06	1	1	1	1							map00603	Glycosphingolipid biosynthesis - globo and isoglobo series	1	1	1	1	1	1
IPR006447	Domain	Myb domain, plants	1	1	1	0.00186401	4.01429e-06	0.182464							map00190	Oxidative phosphorylation	1	1	1	1	1	1
IPR017053	Family	Response regulator B-type, plant	1	1	1	0.743011	4.57618e-06	0.616879							map00310	Lysine degradation	1	1	1	1	1	1
IPR000552	Family	Large ribosomal subunit protein eL42	2.7189e-05	4.92622e-06	1	1	1	1							map00563	Glycosylphosphatidylinositol (GPI)-anchor biosynthesis	1	1	1	1	1	1
IPR023298	.	P-type ATPase, transmembrane domain	0.153803	0.000381835	5.13557e-06	1	1	1							map00620	Pyruvate metabolism	1	1	1	1	1	1
IPR007650	Domain	Zf-FLZ domain	1	1	0.418924	0.00800886	5.23277e-06	1							map00670	One carbon pool by folate	1	1	1	1	1	1
IPR004316	.	SWEET sugar transporter	1	1	1	0.00148096	5.69752e-06	1							map00905	Brassinosteroid biosynthesis	1	1	1	1	1	1
IPR018053	Active_site	Glycoside hydrolase, family 32, active site	7.02847e-06	1	0.55733	1	1	1							map02010	ABC transporters	1	1	1	1	1	1
IPR001005	Domain	SANT/Myb domain	1	1	1	0.000155666	7.21114e-06	0.110949							map03013	Nucleocytoplasmic transport	1	1	1	1	1	1
IPR003340	Domain	B3 DNA binding domain	1	1	1	7.36607e-06	1	1							map03015	mRNA surveillance pathway	1	1	1	1	1	1
IPR007148	Domain	Small-subunit processome, Utp12	0.0729907	7.8707e-06	1	1	1	1							map03022	Basal transcription factors	1	1	1	1	1	1
IPR015300	.	DNA-binding pseudobarrel domain	1	1	1	7.92355e-06	1	1							map03040	Spliceosome	1	1	1	1	1	1
IPR021131	Domain	Large ribosomal subunit protein uL15/eL18	0.0534182	8.67471e-06	1	1	1	0.134525							map03082	ATP-dependent chromatin remodeling	1	1	1	1	1	1
IPR001902	Family	SLC26A/SulP transporter	1	1	1	0.000220134	1.04139e-05	1							map03083	Polycomb repressive complex	1	1	1	1	1	1
IPR003959	Domain	ATPase, AAA-type, core	0.000116873	1.15373e-05	1.1247e-05	1	1	1							map03250	Viral life cycle - HIV-1	1	1	1	1	1	1
IPR006195	Domain	Aminoacyl-tRNA synthetase, class II	0.0235987	0.00032634	1	1	1	1.14404e-05							map03410	Base excision repair	1	1	1	1	1	1
IPR003480	.	Transferase	0.0904764	0.0846447	1.25072e-05	0.695812	1	1							map03420	Nucleotide excision repair	1	1	1	1	1	1
IPR004125	Domain	Signal recognition particle, SRP54 subunit, M-domain	1	1	1	0.912245	1	1.34828e-05							map03460	Fanconi anemia pathway	1	1	1	1	1	1
IPR022941	Family	Signal recognition particle, SRP54 subunit	1	1	1	0.912245	1	1.34828e-05							map04122	Sulfur relay system	1	1	1	1	1	1
IPR025322	Family	PADRE domain	0.0354456	0.00203125	1.4648e-05	1	0.692015	1							map04130	SNARE interactions in vesicular transport	1	1	1	1	1	1
IPR000597	Family	Large ribosomal subunit protein uL3	1	1.54155e-05	1	1	1	0.0750828							map04981	Folate transport and metabolism	1	1	1	1	1	1
IPR001063	Family	Large ribosomal subunit protein uL22	0.407647	1.54155e-05	1	1	1	1							map05100	Bacterial invasion of epithelial cells	1	1	1	1	1	1
IPR019926	Conserved_site	Large ribosomal subunit protein uL3, conserved site	1	1.54155e-05	1	1	1	0.0750828
IPR009009	Domain	RlpA-like protein, double-psi beta-barrel domain	0.252	1.72442e-05	0.451183	1	1	1
IPR014729	.	Rossmann-like alpha/beta/alpha sandwich fold	1	1	0.408327	1	1	1.72518e-05
IPR002687	Domain	Nop domain	0.0985665	1.82549e-05	1	1	1	1
IPR012976	Domain	NOSIC	0.0985665	1.82549e-05	1	1	1	1
IPR001077	Domain	O-methyltransferase domain	1	1	1	2.00597e-05	1	0.0615537
IPR016461	Family	O-methyltransferase COMT-type	1	1	1	2.00597e-05	1	0.0615537
IPR002902	Domain	Gnk2-homologous domain	0.150718	0.0280452	2.10143e-05	1	1	1
IPR004160	Domain	Translation elongation factor EFTu/EF1A, C-terminal	0.000250547	2.5516e-05	1	1	1	0.521421
IPR014721	.	Ribosomal protein S5 domain 2-type fold, subgroup	0.0330216	2.5516e-05	1	1	1	0.0765989
IPR012988	Domain	Large ribosomal subunit protein uL30, N-terminal, eukaryotes	0.0136994	2.60165e-05	1	1	1	1
IPR023674	.	Ribosomal protein L1-like	0.0211326	2.60165e-05	1	1	1	0.83594
IPR028364	Family	Ribosomal protein uL1/ribosomal biogenesis protein	0.0211326	2.60165e-05	1	1	1	0.83594
IPR029004	Domain	Ribosomal eL28/Mak16	0.0136994	2.60165e-05	1	1	1	1
IPR003960	Conserved_site	ATPase, AAA-type, conserved site	0.000334767	0.000440646	2.61301e-05	1	1	1
IPR000490	Family	Glycoside hydrolase family 17	0.451758	0.000267014	2.85086e-05	1	1	1
IPR009057	.	Homeobox domain-like	1	1	1	5.41696e-05	2.9154e-05	0.144685
IPR007736	Family	Caleosin-related	3.04372e-05	0.00509858	0.0702162	1	1	1
IPR012967	Domain	Plant methyltransferase dimerisation domain	1	1	1	3.14145e-05	1	0.11937
IPR005829	Conserved_site	Sugar transporter, conserved site	0.401372	0.670118	3.15713e-05	0.784503	1	1
IPR005922	Family	Phenylalanine ammonia-lyase	0.244072	0.00309314	3.15713e-05	1	1	1
IPR022313	Active_site	Phenylalanine/histidine ammonia-lyases, active site	0.244072	0.00309314	3.15713e-05	1	1	1
IPR004154	Domain	Anticodon-binding	0.174506	3.27181e-05	1	1	1	0.0980283
IPR000911	Family	Ribosomal protein uL11	0.00167064	3.5322e-05	1	1	1	0.0849877
IPR020783	Domain	Large ribosomal subunit protein uL11, C-terminal	0.00167064	3.5322e-05	1	1	1	0.0849877
IPR020784	Domain	Large ribosomal subunit protein uL11, N-terminal	0.00167064	3.5322e-05	1	1	1	0.0849877
IPR015353	Domain	Rubisco LSMT, substrate-binding domain	1	1	1	1	1	3.66132e-05
IPR001471	Domain	AP2/ERF domain	0.661857	0.0212944	3.6869e-05	0.00904983	0.588892	1
IPR015345	Domain	Cytokinin dehydrogenase 1, FAD/cytokinin binding domain	1	1	1	4.45286e-05	0.00025308	1
IPR001106	Family	Aromatic amino acid lyase	0.273588	0.00410517	4.50462e-05	1	1	1
IPR001890	Domain	RNA-binding, CRM domain	1	1	1	1	1	5.13337e-05
IPR031157	Conserved_site	Tr-type G domain, conserved site	0.0172424	5.37512e-05	1	1	1	0.0902471
IPR001229	Domain	Jacalin-like lectin domain	0.135107	5.45027e-05	0.0010872	0.0125903	1	1
IPR001789	Domain	Signal transduction response regulator, receiver domain	1	1	1	5.78214e-05	0.000243355	0.695991
IPR011006	.	CheY-like superfamily	1	1	1	5.78214e-05	0.000243355	0.695991
IPR000897	Domain	Signal recognition particle, SRP54 subunit, GTPase domain	1	1	1	1	1	5.79309e-05
IPR013822	Domain	Signal recognition particle SRP54, helical bundle	1	1	1	1	1	5.79309e-05
IPR004217	Domain	Tim10-like	5.89552e-05	0.000583713	1	1	1	1
IPR004046	Domain	Glutathione S-transferase, C-terminal	0.00311057	6.04678e-05	0.000177339	1	1	1
IPR003439	Domain	ABC transporter-like, ATP-binding domain	1	0.493364	6.53385e-05	0.669217	1	1
IPR004345	Family	TB2/DP1/HVA22-related protein	7.02349e-05	0.116681	0.0275627	1	1	1
IPR001907	Family	ATP-dependent Clp protease proteolytic subunit	1	1	1	1	1	7.62054e-05
IPR023562	Family	Clp protease proteolytic subunit /Translocation-enhancing protein TepA	1	1	1	1	1	7.62054e-05
IPR002213	Family	UDP-glucuronosyl/UDP-glucosyltransferase	1	0.963594	7.63514e-05	0.164173	0.118549	0.802023
IPR032838	Domain	VWA-Hint protein, Vwaint domain	0.0010651	0.00100948	8.15003e-05	1	1	1
IPR000163	Family	Prohibitin	8.27153e-05	0.0017154	0.486706	1	1	1
IPR002963	Family	Expansin	1	8.35699e-05	1	1	1	1
IPR002035	Domain	von Willebrand factor, type A	0.0174147	0.00222257	8.67854e-05	1	1	1
IPR001412	Conserved_site	Aminoacyl-tRNA synthetase, class I, conserved site	0.784408	0.113605	0.656493	1	1	8.77788e-05
IPR018303	.	P-type ATPase, phosphorylation site	0.659021	0.000829493	8.80526e-05	1	1	1
IPR006121	Domain	Heavy metal-associated domain, HMA	0.000354589	0.00320986	8.9112e-05	0.00794001	0.000567963	0.142029
IPR018392	Domain	LysM domain	0.0799619	0.0220485	9.14345e-05	1	1	1
IPR008250	.	P-type ATPase, A domain	0.671329	0.000953084	9.87934e-05	1	1	1
IPR023299	.	P-type ATPase, cytoplasmic domain N	0.671329	0.000953084	9.87934e-05	1	1	1
IPR015413	Domain	Methionyl/Leucyl tRNA synthetase	1	0.37851	1	1	1	0.000111655
IPR001757	Family	P-type ATPase	0.67902	0.00106623	0.00011553	1	1	1
IPR017930	Domain	Myb domain	1	1	1	0.163016	0.000118517	0.231131
IPR023144	.	Phenylalanine ammonia-lyase, shielding domain	0.408524	0.00231414	0.000125927	1	1	1
IPR028299	Conserved_site	ClpA/B, conserved site 2	0.0927836	0.00199923	0.000129004	1	1	0.386743
IPR003663	Family	Sugar/inositol transporter	0.398454	0.79077	0.000131189	0.410442	1	1
IPR003496	Family	ABA/WDS induced protein	0.000223394	0.00150823	0.000146249	0.892295	0.158326	0.692824
IPR009606	Family	DESIGUAL/Modifying wall lignin-1/2	0.000154993	0.545695	0.0688603	1	1	1
IPR002680	Family	Alternative oxidase	0.00575808	0.00018337	0.000158552	0.0525258	0.00895632	1
IPR001320	Domain	Ionotropic glutamate receptor, C-terminal	0.244072	0.0107028	0.000168892	1	1	1
IPR012725	Family	Chaperone DnaK	0.288117	0.0394152	0.249086	1	1	0.000174523
IPR000008	Domain	C2 domain	0.368682	0.071951	0.000176495	1	1	1
IPR000772	Domain	Ricin B, lectin domain	1	1	1	0.0396588	0.000182005	0.000912458
IPR018467	Conserved_site	CO/COL/TOC1, conserved site	0.407647	0.000187945	0.000533028	1	1	1
IPR016082	Domain	Large ribosomal subunit protein uL30-like, ferredoxin-like fold domain	0.0351474	0.000192559	1	1	1	1
IPR022803	.	Ribosomal protein L5 domain	0.138611	0.000192559	1	1	1	0.0750828
IPR018370	Conserved_site	Chaperonin Cpn60, conserved site	0.217193	0.00714147	1	1	1	0.000198015
IPR029481	Domain	ABC-transporter, N-terminal domain	0.513325	0.013671	0.000229502	1	1	1
IPR006476	Family	Conserved hypothetical protein CHP01589, plant	1	1	1	0.000318616	0.00023504	1
IPR009001	.	Translation elongation factor EF1A/initiation factor IF2gamma, C-terminal	0.0005447	0.000242918	1	1	1	0.692824
IPR002528	Family	Multi antimicrobial extrusion protein	1	1	1	0.111749	0.000243355	0.233776
IPR002467	Family	Peptidase M24A, methionine aminopeptidase, subfamily 1	1	1	1	0.0668687	1	0.000252903
IPR020040	Domain	Large ribosomal subunit protein uL6, alpha-beta domain	0.0294764	0.000257579	1	1	1	0.0515994
IPR000858	Domain	S-locus glycoprotein domain	0.232569	0.0418635	0.000285404	0.576637	1	1
IPR006073	Domain	GTP binding domain	1	1	1	1	1	0.000314662
IPR007608	Family	Senescence regulator S40	1	1	0.182179	0.0483502	0.000320476	1
IPR032675	.	Leucine-rich repeat domain, L domain-like	1	1	0.000327165	1	1	1
IPR025886	Family	Phloem protein 2-like	0.0827832	0.00691888	0.000337785	1	1	1
IPR002182	Domain	NB-ARC	1	0.872486	0.000350591	0.343728	0.339627	1
IPR000630	Family	Small ribosomal subunit protein uS8	0.00035328	0.00714147	1	1	1	1
IPR000877	Domain	Proteinase inhibitor I12, Bowman-Birk	0.000663452	0.173641	0.00035482	1	1	1
IPR008948	.	L-Aspartase-like	0.251649	0.000376676	0.000695482	1	1	1
IPR002136	Family	Large ribosomal subunit protein uL4	0.181149	0.000404985	1	1	1	0.0849877
IPR023574	.	Ribosomal protein L4 domain	0.181149	0.000404985	1	1	1	0.0849877
IPR013581	Domain	Plant PDR ABC transporter associated	0.621485	0.0212944	0.000407959	1	1	1
IPR007504	Family	H/ACA ribonucleoprotein complex, subunit Gar1/Naf1	0.252	0.000409443	1	1	1	1
IPR024083	.	Fumarase/histidase, N-terminal	0.197304	0.000778931	0.000428433	1	1	1
IPR001360	Family	Glycoside hydrolase family 1	1	1	1	0.000434003	1	1
IPR020946	Family	Flavin monooxygenase-like	1	1	1	0.000434003	1	1
IPR001844	Family	Chaperonin Cpn60/GroEL	0.347748	0.01752	1	1	1	0.000443099
IPR001461	Family	Aspartic peptidase A1 family	0.0108919	0.0369113	0.000485141	1	1	1
IPR001179	Domain	FKBP-type peptidyl-prolyl cis-trans isomerase domain	1	1	1	0.256599	1	0.000511423
IPR004265	Family	Dirigent protein	0.0825054	0.000512202	0.0282247	1	1	1
IPR013819	Domain	Lipoxygenase, C-terminal	0.351759	0.000512202	0.0847395	1	1	1
IPR013057	Domain	Amino acid transporter, transmembrane domain	1	1	1	0.000514921	0.163794	1
IPR009030	.	Growth factor receptor cysteine-rich domain	0.000534028	0.00106491	0.0010872	1	1	1
IPR000994	Domain	Peptidase M24	1	1	1	0.166699	1	0.000539573
IPR003676	Family	Small auxin-up RNA	0.22362	0.0281034	0.000545169	1	1	1
IPR017927	Domain	FAD-binding domain, ferredoxin reductase-type	1	1	1	0.765878	0.000567963	0.415681
IPR016170	.	Vanillyl-alcohol oxidase/Cytokinin dehydrogenase C-terminal domain	1	1	1	0.000678615	0.00130791	1
IPR000726	Domain	Glycoside hydrolase, family 19, catalytic	0.050716	0.0307043	0.000695482	1	1	1
IPR004240	Family	Nonaspanin (TM9SF)	0.000720378	1	1	1	1	1
IPR023796	Domain	Serpin domain	0.0185656	0.000778931	0.00710028	1	1	1
IPR034704	.	L28p-like	1	1	1	1	1	0.000795281
IPR000243	Family	Peptidase T1A, proteasome beta-subunit	0.000803344	1	1	1	1	1
IPR001701	Domain	Glycoside hydrolase family 9	0.00082107	0.130315	0.12284	1	1	1
IPR005788	Domain	Protein disulfide-isomerase, thioredoxin-like domain	0.00082107	0.447256	0.249086	1	1	1
IPR018368	Conserved_site	ClpA/B, conserved site 1	0.244072	0.0107028	0.00086318	1	1	0.555743
IPR023346	.	Lysozyme-like domain	0.0602536	0.0373372	0.000898963	1	1	1
IPR013810	Domain	Small ribosomal subunit protein uS5, N-terminal	0.0985665	0.000906114	1	1	1	0.335886
IPR016177	.	DNA-binding domain	1	0.167163	0.000939877	0.00968124	0.538479	1
IPR021410	Family	The fantastic four family	1	1	1	0.000952125	1	0.0575369
IPR004895	Family	Prenylated rab acceptor PRA1	0.00410428	0.010542	0.000994801	1	1	1
IPR010734	Domain	Copine, C-terminal	0.108962	0.010542	0.000994801	1	1	1
IPR011047	.	Quinoprotein alcohol dehydrogenase-like superfamily	0.0991329	0.00100151	1	1	1	1
IPR027433	.	Lipoxygenase, domain 3	0.513325	0.00106491	0.182179	1	1	1
IPR001480	Domain	Bulb-type lectin domain	0.23001	0.0191774	0.00107306	0.715409	1	1
IPR000535	Domain	Major sperm protein (MSP) domain	0.199836	0.0552379	0.0012035	1	1	1
IPR024171	Family	S-receptor-like serine/threonine-protein kinase	0.102647	0.0280452	0.00122201	1	1	1
IPR002867	Domain	IBR domain	0.0187646	0.120889	0.00131004	1	1	1
IPR003337	Family	Trehalose-phosphatase	1	1	1	0.0191518	0.0013682	1
IPR001929	Family	Germin	0.0284232	0.0481683	0.00138438	1	1	1
IPR013094	Domain	Alpha/beta hydrolase fold-3	0.41074	0.00328501	0.00138438	1	1	1
IPR008962	.	PapD-like	0.22362	0.0621845	0.00142656	1	1	1
IPR001246	Family	Lipoxygenase, plant	0.573872	0.0014463	0.206878	1	1	1
IPR003137	Domain	PA domain	0.00145719	0.769192	0.0170725	1	1	1
IPR013216	Domain	Methyltransferase type 11	1	1	1	0.00148096	1	1
IPR016164	.	FAD-linked oxidase-like, C-terminal	1	1	1	0.00155465	0.00212343	0.745261
IPR017214	Family	Cytochrome b561 and DOMON domain-containing protein	0.00167064	0.0834698	0.0046623	1	1	1
IPR005324	Domain	Small ribosomal subunit protein uS5, C-terminal	0.138611	0.0017154	1	1	1	0.0750828
IPR004161	Domain	Translation elongation factor EFTu-like, domain 2	0.0358169	0.00173908	1	1	1	0.142029
IPR000206	Family	Large ribosomal subunit protein bL12	1	1	1	1	1	0.00175553
IPR010493	Domain	Serine acetyltransferase, N-terminal	1	1	1	0.00179026	0.0419965	0.0671109
IPR001270	Family	ClpA/B family	0.351759	0.0212944	0.00179456	1	1	0.647992
IPR033132	Conserved_site	Glycosyl hydrolases family 1, N-terminal conserved site	1	1	1	0.00193685	0.761543	1
IPR001638	Domain	Solute-binding protein family 3/N-terminal domain of MltF	0.661857	0.0625033	0.00228563	1	1	1
IPR028082	.	Periplasmic binding protein-like I	0.661857	0.0625033	0.00228563	1	1	1
IPR020834	Conserved_site	Lipoxygenase, conserved site	0.686896	0.00231414	0.37216	1	1	1
IPR002625	Domain	Smr domain	1	1	1	1	1	0.00239912
IPR000620	Domain	EamA domain	1	1	0.89334	0.00240124	0.0624958	1
IPR001943	Domain	UVR domain	1	1	1	1	1	0.00256669
IPR001312	Family	Hexokinase	1	1	1	0.00271636	0.424431	1
IPR001765	Family	Carbonic anhydrase	1	1	1	0.00271636	1	1
IPR010918	Domain	PurM-like, C-terminal domain	1	1	1	0.00271636	1	1
IPR015892	Conserved_site	Carbonic anhydrase, prokaryotic-like, conserved site	1	1	1	0.00271636	1	1
IPR016188	Domain	PurM-like, N-terminal domain	1	1	1	0.00271636	1	1
IPR022672	Domain	Hexokinase, N-terminal	1	1	1	0.00271636	0.424431	1
IPR022673	Domain	Hexokinase, C-terminal	1	1	1	0.00271636	0.424431	1
IPR023222	.	PsbQ-like domain	1	1	1	0.00271636	1	0.0671109
IPR001247	Domain	Exoribonuclease, phosphorolytic domain 1	0.0431069	0.00274378	1	1	1	0.411718
IPR015847	Domain	Exoribonuclease, phosphorolytic domain 2	0.0431069	0.00274378	1	1	1	0.411718
IPR027408	.	PNPase/RNase PH domain	0.0431069	0.00274378	1	1	1	0.411718
IPR000644	Domain	CBS domain	1	1	1	1	0.00288342	1
IPR006015	Family	Universal stress protein A family	0.00291577	0.906705	0.206878	1	1	1
IPR021720	Domain	Malectin domain	1	1	1	0.00301523	1	1
IPR018073	Conserved_site	Proteinase inhibitor I25, cystatin, conserved site	0.00321297	0.0280452	0.00710028	1	1	1
IPR011032	.	GroES-like	0.811469	1	1	1	0.761543	0.00328009
IPR033135	Active_site	ClpP, histidine active site	1	1	1	1	1	0.00328424
IPR003609	Domain	PAN/Apple domain	0.231066	0.0668768	0.00341636	0.591261	1	1
IPR029045	.	ClpP/crotonase-like domain	1	1	1	1	1	0.00346351
IPR000315	Domain	B-box-type zinc finger	1	1	1	0.00352612	1	1
IPR001714	Family	Peptidase M24, methionine aminopeptidase	1	1	1	0.113957	1	0.00377992
IPR006563	Domain	POX domain	1	1	1	0.0037994	0.382997	1
IPR009038	Domain	GOLD domain	0.0039724	1	1	1	1	1
IPR010028	Family	Acid phosphatase, plant	1	0.00404743	0.338621	1	1	1
IPR013823	Domain	Large ribosomal subunit protein bL12, C-terminal	1	1	1	1	1	0.00422464
IPR005824	Domain	KOW	1	0.00443368	1	1	1	0.335886
IPR019825	Binding_site	Legume lectin, beta chain, Mn/Ca-binding site	0.153803	0.00443368	0.0436639	1	1	1
IPR015914	Domain	Purple acid phosphatase, N-terminal	0.0300992	0.0435648	0.00466377	1	1	1
IPR017871	Conserved_site	ABC transporter-like, conserved site	1	1	0.00510031	0.298031	1	1
IPR023673	Conserved_site	Large ribosomal subunit protein uL1, conserved site	0.0729907	0.00526347	1	1	1	0.462687
IPR002358	Conserved_site	Large ribosomal subunit protein uL6, conserved site	1	1	1	1	1	0.00527591
IPR019906	Family	Large ribosomal subunit protein uL6, bacterial-type	1	1	1	1	1	0.00527591
IPR031167	Domain	OBG-type guanine nucleotide-binding (G) domain	1	1	1	1	1	0.00527591
IPR031322	Family	Shikimate kinase/gluconokinase	1	1	1	1	1	0.00527591
IPR001404	Family	Heat shock protein Hsp90 family	0.0210452	0.00544667	0.0282247	1	1	1
IPR029016	.	GAF domain-like	1	1	1	0.0057007	1	1
IPR017970	Conserved_site	Homeobox, conserved site	1	1	1	0.00574956	1	1
IPR000010	Domain	Cystatin domain	0.00575808	0.0394152	0.0101863	1	1	1
IPR004364	Domain	Aminoacyl-tRNA synthetase, class II (D/K/N)	0.015139	0.010542	0.0734094	1	1	0.00620582
IPR005746	Family	Thioredoxin	1	1	1	0.00632723	1	0.692824
IPR004901	Family	Reversibly glycosylated polypeptide	0.00676678	0.241369	1	1	1	1
IPR010399	Domain	Tify domain	0.988749	0.00681155	0.0100769	1	1	1
IPR003956	Conserved_site	Transcription factor, NFYB/HAP3, conserved site	1	1	1	0.00686586	0.532999	1
IPR027413	.	GroEL-like equatorial domain	0.17089	0.00703094	1	1	1	0.040496
IPR004176	Domain	Clp, repeat (R) domain	0.621485	0.0618746	0.00706998	0.296331	1	0.321631
IPR004044	Domain	K Homology domain, type 2	0.334887	0.00714147	1	1	1	1
IPR008972	.	Cupredoxin	0.0295983	0.00714147	0.00909227	1	1	1
IPR009019	.	K homology domain, prokaryotic type	0.334887	0.00714147	1	1	1	1
IPR014726	.	Ribosomal protein L2, domain 3	1	0.00714147	1	1	1	1
IPR015866	Domain	Serine-tRNA synthetase, type1, N-terminal	0.775667	0.00714147	1	1	1	1
IPR022669	Domain	Large ribosomal subunit protein uL2, C-terminal	1	0.00714147	1	1	1	1
IPR022671	Conserved_site	Large ribosomal subunit protein uL2, conserved site	1	0.00714147	1	1	1	1
IPR022764	Domain	Peptidase S54, rhomboid domain	0.0606583	0.0300354	0.00724699	1	1	1
IPR001834	Family	NADH:cytochrome b5 reductase-like	1	1	1	1	0.0073579	0.0967148
IPR023753	Domain	FAD/NAD(P)-binding domain	1	1	1	0.00737096	1	0.264564
IPR004365	Domain	OB-fold nucleic acid binding domain, AA-tRNA synthetase-type	0.134785	0.0429612	0.595387	1	1	0.00741627
IPR001646	.	Pentapeptide repeat	1	1	1	1	1	0.00746471
IPR013525	Domain	ABC-2 type transporter, transmembrane domain	1	0.825576	0.00769295	0.0721606	1	1
IPR019805	Conserved_site	Heat shock protein Hsp90, conserved site	0.0294764	0.00774172	0.036476	1	1	1
IPR020575	Domain	Heat shock protein Hsp90, N-terminal	0.0294764	0.00774172	0.036476	1	1	1
IPR001117	Domain	Multicopper oxidase, second cupredoxin domain	0.438964	0.0078715	0.0637233	1	1	1
IPR016167	.	FAD-binding, type 2, subdomain 1	1	1	1	0.455087	0.00803662	1
IPR019780	Binding_site	Germin, manganese binding site	0.0249083	0.138332	0.00817098	1	1	1
IPR006045	Domain	Cupin 1	0.109242	0.16062	0.00819657	1	1	1
IPR008963	.	Purple acid phosphatase-like, N-terminal	0.0517857	0.0686157	0.00819657	1	1	1
IPR025733	Domain	Iron/zinc purple acid phosphatase-like C-terminal domain	0.0517857	0.0686157	0.00819657	1	1	1
IPR030513	Conserved_site	Dehydrin, conserved site	1	1	1	0.00845137	0.172861	1
IPR000073	Domain	Alpha/beta hydrolase fold-1	1	1	1	0.00889654	1	1
IPR001898	Family	Solute carrier family 13	1	1	1	0.00889654	0.566883	0.0235261
IPR005299	Family	SAM dependent carboxyl methyltransferase	1	1	1	0.00889654	0.566883	1
IPR006093	Binding_site	Oxygen oxidoreductase covalent FAD-binding site	1	1	1	0.00889654	0.339627	1
IPR006151	Domain	Quinate/shikimate 5-dehydrogenase/glutamyl-tRNA reductase	1	1	1	0.00889654	1	1
IPR018357	Conserved_site	Hexapeptide transferase, conserved site	1	1	1	0.00889654	0.0867925	0.10343
IPR018962	Domain	Domain of unknown function DUF1995	1	1	1	0.00889654	1	0.0235261
IPR019845	Conserved_site	Squalene/phytoene synthase, conserved site	1	1	1	0.00889654	1	1
IPR021899	Family	Protein of unknown function DUF3511	1	1	1	0.00889654	1	1
IPR002775	Domain	DNA/RNA-binding protein Alba-like	0.252	0.00965806	1	1	1	1
IPR019489	Domain	Clp ATPase, C-terminal	0.67902	0.0798793	0.00991552	1	1	0.886149
IPR007273	Family	SCAMP	0.00994873	0.187542	0.0734094	1	1	1
IPR001356	Domain	Homeobox domain	1	1	1	0.0102079	1	1
IPR006501	Domain	Pectinesterase inhibitor domain	1	1	1	0.0491738	0.796749	0.0102337
IPR008479	Family	Protein of unknown function DUF760	1	1	1	0.0122455	0.0103038	1
IPR012876	Family	Protein of unknown function DUF1677, plant	1	1	1	0.0668687	0.0103038	0.117911
IPR013112	Domain	FAD-binding 8	1	1	1	0.424365	0.0103038	1
IPR013121	Domain	Ferric reductase, NAD binding domain	1	1	1	0.424365	0.0103038	1
IPR013130	Domain	Ferric reductase transmembrane component-like domain	1	1	1	0.424365	0.0103038	1
IPR000209	Domain	Peptidase S8/S53 domain	0.659021	1	0.890237	0.0106333	1	1
IPR001969	Active_site	Aspartic peptidase, active site	0.0107652	0.324645	0.0530396	1	1	1
IPR020846	Domain	Major facilitator superfamily domain	1	1	0.388426	0.0113785	0.842236	1
IPR016166	Domain	FAD-binding domain, PCMH-type	1	1	1	0.605096	0.011436	1
IPR016169	.	CO dehydrogenase flavoprotein-like, FAD-binding, subdomain 2	1	1	1	0.605096	0.011436	1
IPR008333	Domain	Flavoprotein pyridine nucleotide cytochrome reductase-like, FAD-binding domain	1	1	1	0.743011	0.0116476	0.134525
IPR021789	Domain	KHA domain	1	1	1	0.290575	0.0116476	1
IPR029033	.	Histidine phosphatase superfamily	1	1	1	0.0803374	0.0116476	1
IPR023828	Active_site	Peptidase S8, subtilisin, Ser-active site	1	1	1	0.011683	1	1
IPR005822	Family	Large ribosomal subunit protein uL13	1	0.0120099	1	1	1	0.0750828
IPR025313	Domain	Domain of unknown function DUF4217	1	0.0120099	1	1	1	1
IPR000424	Family	Primosome PriB/single-strand DNA-binding	0.351759	0.0121334	1	1	1	1
IPR008422	Domain	Homeobox KN domain	1	1	1	0.0125903	0.532999	1
IPR000167	Family	Dehydrin	1	1	1	0.0127425	0.217454	1
IPR031425	Family	NPR1/NH1-interacting protein	0.0136994	0.138332	1	1	1	1
IPR006214	Family	Bax inhibitor 1-related	0.0146637	0.228465	0.0955457	1	1	1
IPR018221	Active_site	Glycoside hydrolase family 9, His active site	0.0146637	0.228465	0.0214167	1	1	1
IPR005804	Domain	Fatty acid desaturase domain	1	1	1	1	1	0.0155401
IPR014719	.	Ribosomal protein L7/L12, C-terminal/adaptor protein ClpS-like	1	1	1	1	1	0.0155401
IPR006012	Conserved_site	Syntaxin/epimorphin, conserved site	0.0156444	0.872486	0.566947	1	1	1
IPR016283	Family	Glycoside hydrolase, family 19	0.111039	0.213966	0.0160405	1	1	1
IPR017938	.	Riboflavin synthase-like beta-barrel	1	1	1	1	0.016085	0.415681
IPR002314	Domain	Aminoacyl-tRNA synthetase, class II (G/ P/ S/T)	0.619041	0.0179078	1	1	1	0.462687
IPR005139	Domain	Peptide chain release factor	1	1	1	1	1	0.0185703
IPR009959	Family	Polyketide cyclase SnoaL-like	1	1	1	1	1	0.0185703
IPR013785	.	Aldolase-type TIM barrel	1	1	1	0.176224	1	0.0186614
IPR000266	Family	Small ribosomal subunit protein uS17	0.181149	0.0191636	1	1	1	0.0849877
IPR000795	Domain	Translational (tr)-type GTP-binding domain	0.196162	0.0191636	1	1	1	0.366192
IPR001971	Family	Small ribosomal subunit protein uS11	0.493825	0.0191636	1	1	1	1
IPR005519	Family	Acid phosphatase, class B-like	1	0.0191636	0.55733	1	1	1
IPR009044	.	ssDNA-binding transcriptional regulator	0.0525261	0.0191636	1	1	1	1
IPR003428	Family	Mitochondrial glycoprotein	0.0210452	0.0251676	1	1	1	1
IPR006011	Domain	Syntaxin, N-terminal domain	0.0211326	0.493364	0.0702162	1	1	1
IPR011707	Domain	Multicopper oxidase-like, N-terminal	0.661857	0.0220485	0.118874	1	1	1
IPR013583	Domain	Multiple C2 domain and Transmembrane region Proteins, C-terminal	0.0844969	0.243338	0.0231178	1	1	1
IPR001163	Domain	Sm domain, eukaryotic/archaea-type	0.0236485	0.618181	1	1	1	1
IPR010241	Family	Ferredoxin [2Fe-2S], plant	1	1	1	0.0236764	1	0.0428927
IPR001296	Domain	Glycosyl transferase, family 1	1	1	1	0.0241975	1	1
IPR002016	Domain	Haem peroxidase	0.17401	0.187542	0.106811	0.0241975	1	1
IPR003851	Domain	Zinc finger, Dof-type	1	0.203507	0.0378314	0.0241975	1	1
IPR010255	.	Haem peroxidase	0.17401	0.187542	0.106811	0.0241975	1	1
IPR006115	Domain	6-phosphogluconate dehydrogenase, NADP-binding	1	1	1	1	0.328625	0.0247271
IPR012675	.	Beta-grasp domain	1	1	1	0.88868	1	0.0247271
IPR009637	Family	Transmembrane protein GPR107/GPR108-like	0.0729907	0.0251676	0.410731	1	1	1
IPR001024	Domain	PLAT/LH2 domain	0.106572	0.0263232	0.057449	1	1	1
IPR003440	Family	Glycosyl transferase, family 48	0.288117	0.586946	0.0275627	1	1	1
IPR001209	Family	Small ribosomal subunit protein uS14	0.0702744	0.0280452	1	1	1	1
IPR002171	Family	Large ribosomal subunit protein uL2	1	0.0280452	1	1	1	1
IPR010978	.	tRNA-binding arm	0.589189	0.0280452	1	1	1	0.0967148
IPR016095	.	Ribosomal protein L1, 3-layer alpha/beta-sandwich	1	0.0280452	1	1	1	0.298881
IPR018149	Domain	Lysyl-tRNA synthetase, class II, C-terminal	0.252	0.0280452	0.338621	1	1	0.0575369
IPR022666	Domain	Large ribosomal subunit protein uL2, RNA-binding domain	1	0.0280452	1	1	1	1
IPR000612	Family	Proteolipid membrane potential modulator	0.0729907	0.65923	0.0282247	1	1	1
IPR003689	Family	Zinc/iron permease	0.033898	1	0.0282247	1	1	1
IPR004182	Domain	GRAM domain	0.621485	0.963594	0.0282247	1	1	1
IPR006593	Domain	Cytochrome b561/ferric reductase transmembrane	0.033898	1	0.0282247	1	1	1
IPR006016	Domain	UspA	0.0282337	0.861401	0.133342	1	1	1
IPR002060	Family	Squalene/phytoene synthase	1	1	1	0.0283458	1	1
IPR015500	Family	Peptidase S8, subtilisin-related	0.619041	1	0.861145	0.0283458	1	1
IPR006461	Family	PLAC8 motif-containing protein	0.102647	0.0353974	0.0284934	1	1	1
IPR011545	Domain	DEAD/DEAH box helicase domain	1	0.0286671	1	1	1	1
IPR008797	Family	Oxygen-evolving enhancer protein 3	1	1	1	0.0298148	1	0.0515994
IPR025564	Domain	Cyanobacterial aminoacyl-tRNA synthetase, CAAD domain	1	1	1	0.0298148	1	1
IPR003938	Family	Potassium channel, voltage-dependent, EAG/ELK/ERG	1	1	1	0.516766	0.0307095	1
IPR033443	Domain	Pentacotripeptide-repeat region of PRORP	1	1	1	1	1	0.0308424
IPR003245	Domain	Phytocyanin domain	0.0311977	0.203507	0.10285	1	1	1
IPR022812	Family	Dynamin	0.0311977	1	1	1	1	1
IPR030381	Domain	Dynamin-type guanine nucleotide-binding (G) domain	0.0311977	1	1	1	1	1
IPR000823	Family	Plant peroxidase	0.0330216	0.0451672	0.0330208	0.228433	1	1
IPR005061	Family	Vacuolar protein sorting-associated protein Ist1	0.570247	0.0333325	0.036476	1	1	1
IPR002942	Domain	RNA-binding S4 domain	1	0.0808964	1	1	1	0.0335427
IPR032710	.	NTF2-like domain	1	1	1	1	0.719257	0.0335427
IPR001347	Domain	SIS domain	0.0351474	1	1	1	1	1
IPR002164	Family	Nucleosome assembly protein (NAP)	0.0351474	0.0621845	1	1	1	1
IPR027443	.	Isopenicillin N synthase-like	1	1	0.0351886	0.358264	0.618728	1
IPR001155	Domain	NADH:flavin oxidoreductase/NADH oxidase, N-terminal	1	1	0.036476	1	1	1
IPR018502	.	Annexin repeat	0.0387909	0.140814	0.0461449	0.943882	0.761543	1
IPR002912	Domain	ACT domain	1	1	1	0.0408518	0.761543	0.0902471
IPR008949	.	Isoprenoid synthase domain	1	1	1	0.0408518	0.761543	0.50731
IPR001305	Domain	Heat shock protein DnaJ, cysteine-rich domain	1	1	1	1	1	0.0428927
IPR006455	Domain	Homeodomain, ZF-HD class	1	1	1	1	1	0.0428927
IPR000687	Domain	RIO kinase	1	0.0429612	1	1	1	1
IPR011706	Domain	Multicopper oxidase, C-terminal	0.875815	0.0429612	0.0882662	1	1	1
IPR023795	Conserved_site	Serpin, conserved site	0.334887	0.0429612	0.416572	1	1	1
IPR027437	.	30s ribosomal protein S13, C-terminal	0.775667	0.0429612	1	1	1	0.0671109
IPR000639	Family	Epoxide hydrolase-like	1	1	1	0.0431857	1	0.788028
IPR033138	Conserved_site	Multicopper oxidases, conserved site	0.641133	0.0435358	0.0461449	1	1	1
IPR003613	Domain	U-box domain	1	1	0.0436041	1	1	1
IPR005018	Domain	DOMON domain	0.0606583	0.752927	0.0436639	1	1	1
IPR023175	.	Vacuolar protein sorting-associate protein Vta1/Callose synthase, N-terminal domain	0.347748	1	0.0436639	1	1	1
IPR019956	Domain	Ubiquitin domain	0.206485	0.0451672	1	1	1	1
IPR026992	Domain	Non-haem dioxygenase N-terminal domain	1	1	0.0461449	0.1995	0.480206	1
IPR006379	Family	HAD-superfamily hydrolase, subfamily IIB	1	1	1	0.543696	0.047422	1
IPR018506	Binding_site	Cytochrome b5, heme-binding site	1	1	1	1	0.0475911	0.316612
IPR002044	Domain	Carbohydrate binding module family 20	1	1	1	0.0491738	0.796749	1
IPR001087	Family	GDSL lipase/esterase	0.732063	1	1	0.0497641	1	1
IPR003774	Family	AlgH-like	1	1	1	0.109147	0.0497947	1
IPR021924	Family	Protein of unknown function DUF3537	1	1	1	1	0.0497947	1
IPR023278	.	Ethylene insensitive 3-like protein, DNA-binding domain	1	1	1	1	0.0497947	1
IPR012336	Domain	Thioredoxin-like fold	0.050716	0.889494	0.410731	1	1	1
IPR007644	Domain	RNA polymerase, beta subunit, protrusion	0.0525261	0.0834698	1	1	1	1
IPR017103	Family	Ionotropic glutamate receptor, plant	0.684782	0.4402	0.0532094	1	1	1
IPR005024	Family	Snf7 family	0.0534182	1	0.265177	1	1	1
IPR019762	Conserved_site	Dynamin, GTPase region, conserved site	0.0534182	0.587956	1	1	1	1
IPR024788	Domain	Malectin-like domain	1	0.0552379	0.486706	1	1	1
IPR014014	Domain	RNA helicase, DEAD-box type, Q motif	1	0.0560931	1	1	1	1
IPR002355	Binding_site	Multicopper oxidase, copper-binding site	0.674282	0.0568906	0.0578859	1	1	1
IPR000352	Domain	Peptide chain release factor class I	1	1	1	1	1	0.0575369
IPR000529	Family	Small ribosomal subunit protein bS6	1	1	1	1	1	0.0575369
IPR001854	Family	Large ribosomal subunit protein uL29	1	0.138332	1	1	1	0.0575369
IPR002318	Family	Alanine-tRNA ligase, class IIc	1	1	1	1	1	0.0575369
IPR003495	Domain	CobW/HypB/UreG, nucleotide-binding domain	1	1	1	1	1	0.0575369
IPR006169	Domain	GTP1/OBG domain	1	1	1	1	1	0.0575369
IPR020556	Conserved_site	Amidase, conserved site	1	1	1	1	1	0.0575369
IPR023033	Family	Alanine-tRNA ligase, eukaryota/bacteria	1	1	1	1	1	0.0575369
IPR029057	.	Phosphoribosyltransferase-like	1	1	1	1	1	0.0575369
IPR006094	Domain	FAD linked oxidase, N-terminal	1	1	1	0.156107	0.0576432	1
IPR025756	Domain	MYB-CC type transcription factor, LHEQLE-containing domain	1	1	1	0.662187	0.0576432	1
IPR004158	Family	Protein of unknown function DUF247, plant	0.674282	0.447256	0.0578859	1	1	1
IPR008999	.	Actin cross-linking	0.662296	0.146778	0.0578859	1	1	1
IPR012317	Domain	Poly(ADP-ribose) polymerase, catalytic domain	0.146572	0.173641	0.0578859	1	1	1
IPR006145	Domain	Pseudouridine synthase, RsuA/RluA-like	1	1	1	1	1	0.0615537
IPR006456	Domain	ZF-HD homeobox protein, Cys/His-rich dimerisation domain	1	1	1	1	1	0.0615537
IPR028098	Domain	Glycosyltransferase subfamily 4-like, N-terminal domain	1	1	1	0.0618139	0.836652	1
IPR001848	Family	Small ribosomal subunit protein uS10	1	0.0621845	1	1	1	0.0750828
IPR001892	Family	Small ribosomal subunit protein uS13	0.875815	0.0621845	1	1	1	0.0750828
IPR005034	Domain	Dicer dimerisation domain	0.138611	0.0621845	1	1	1	1
IPR020588	Domain	DNA recombination and repair protein RecA-like, ATP-binding domain	0.407647	0.0621845	1	1	1	1
IPR027486	Domain	Small ribosomal subunit protein uS10 domain	1	0.0621845	1	1	1	0.0750828
IPR001807	Family	Chloride channel, voltage gated	1	1	1	1	0.0631185	1
IPR014743	.	Chloride channel, core	1	1	1	1	0.0631185	1
IPR002113	Family	ADP/ATP carrier protein, eukaryotic type	1	1	1	0.0650446	1	1
IPR017926	Domain	Glutamine amidotransferase	1	1	1	0.0650446	1	0.886149
IPR019400	Family	Peptidase C65, otubain	1	1	1	0.0650446	0.339627	1
IPR000864	Family	Proteinase inhibitor I13, potato inhibitor I	0.0702744	0.493364	0.0656868	1	1	1
IPR007770	Family	Protein DMP	0.674219	0.493364	0.0656868	1	1	1
IPR011230	Family	Probable inactive purple acid phosphatase 14/16/28/29	0.674219	0.493364	0.0656868	1	1	1
IPR019756	Active_site	Peptidase S26A, signal peptidase I, serine active site	0.674219	0.138332	0.0656868	1	1	1
IPR013830	Domain	SGNH hydrolase-type esterase domain	0.674219	1	1	0.0665944	1	1
IPR005513	Family	Late embryogenesis abundant protein, LEA_1 subgroup	1	1	1	0.0668687	1	1
IPR003156	Domain	DHHA1 domain	1	1	1	1	1	0.0671109
IPR013328	.	6-phosphogluconate dehydrogenase, domain 2	1	1	1	1	0.920212	0.0671109
IPR014758	Family	Methionyl-tRNA synthetase	0.775667	0.187542	1	1	1	0.0671109
IPR018162	.	Alanine-tRNA ligase, class IIc, anti-codon-binding domain	1	1	1	1	1	0.0671109
IPR019499	Domain	Valyl-tRNA synthetase, tRNA-binding arm	1	1	1	1	1	0.0671109
IPR020103	.	Pseudouridine synthase, catalytic domain	1	0.587956	1	1	1	0.0671109
IPR033911	Domain	Methioninyl-tRNA synthetase core domain	0.775667	0.187542	1	1	1	0.0671109
IPR019954	Conserved_site	Ubiquitin conserved site	0.408524	0.0680263	1	1	1	1
IPR000629	Conserved_site	ATP-dependent RNA helicase DEAD-box, conserved site	1	0.0686157	1	1	1	1
IPR001568	Family	Ribonuclease T2-like	0.167782	0.0686157	0.861145	1	1	1
IPR002423	Family	Chaperonin Cpn60/GroEL/TCP-1 family	0.652895	0.0686157	1	1	1	0.109156
IPR011035	.	Ribosomal protein L25/Gln-tRNA synthetase, anti-codon-binding domain	0.408524	0.0686157	1	1	1	1
IPR020056	.	Ribosomal protein L25/Gln-tRNA synthetase, beta-barrel domain	0.408524	0.0686157	1	1	1	1
IPR027409	.	GroEL-like apical domain	0.652895	0.0686157	1	1	1	0.109156
IPR025799	Family	Protein arginine N-methyltransferase	0.748491	0.0686733	1	1	1	1
IPR000232	Domain	Heat shock factor (HSF)-type, DNA-binding	1	0.874434	0.0688603	1	1	1
IPR003018	Domain	GAF domain	1	1	1	0.0724989	1	1
IPR002312	Family	Aspartyl/Asparaginyl-tRNA synthetase, class IIb	0.0729907	0.277613	0.410731	1	1	0.153611
IPR007120	Domain	DNA-directed RNA polymerase, subunit 2, hybrid-binding domain	0.0729907	0.113433	1	1	1	1
IPR007121	Conserved_site	RNA polymerase, beta subunit, conserved site	0.0729907	0.113433	1	1	1	1
IPR007641	Domain	RNA polymerase Rpb2, domain 7	0.0729907	0.113433	1	1	1	1
IPR007642	Domain	RNA polymerase Rpb2, domain 2	0.0729907	0.113433	1	1	1	1
IPR007645	Domain	RNA polymerase Rpb2, domain 3	0.0729907	0.113433	1	1	1	1
IPR001828	Domain	Receptor, ligand binding region	0.809699	0.526118	0.0734094	1	1	1
IPR005825	Conserved_site	Large ribosomal subunit protein uL24, conserved site	1	0.678999	1	1	1	0.0750828
IPR006050	Domain	DNA photolyase, N-terminal	1	1	1	0.221195	1	0.0750828
IPR006074	Conserved_site	GTP1/OBG, conserved site	1	1	1	1	1	0.0750828
IPR006224	Conserved_site	Pseudouridine synthase, RluA-like, conserved site	1	1	1	1	1	0.0750828
IPR007696	Domain	DNA mismatch repair protein MutS, core	1	1	1	1	1	0.0750828
IPR011990	.	Tetratricopeptide-like helical domain	1	1	1	1	1	0.0766839
IPR003675	Family	Type II CAAX prenyl endopeptidase Rce1-like	1	1	1	0.604936	1	0.0775935
IPR029063	.	S-adenosyl-L-methionine-dependent methyltransferase	1	1	1	0.0778442	1	0.11937
IPR010259	Domain	Peptidase S8 propeptide/proteinase inhibitor I9	0.0974025	0.324645	0.501462	0.0782586	1	1
IPR017877	.	Myb-like domain	1	1	1	0.0782586	1	0.997623
IPR016140	Domain	Bifunctional inhibitor/plant lipid transfer protein/seed storage helical domain	0.0799619	0.764148	0.141029	1	1	0.109156
IPR003661	Domain	Signal transduction histidine kinase, dimerisation/phosphoacceptor domain	1	1	1	0.0803374	1	1
IPR004140	Family	Exocyst complex component Exo70	0.488284	0.0834698	0.65962	1	1	1
IPR021139	Domain	NYN domain	0.974702	0.0834698	1	1	1	1
IPR001282	Family	Glucose-6-phosphate dehydrogenase	1	1	1	0.0838478	1	1
IPR007248	Family	Mpv17/PMP22	0.530905	1	1	0.0838478	0.266633	1
IPR019796	Active_site	Glucose-6-phosphate dehydrogenase, active site	1	1	1	0.0838478	1	1
IPR022674	Domain	Glucose-6-phosphate dehydrogenase, NAD-binding	1	1	1	0.0838478	1	1
IPR022675	Domain	Glucose-6-phosphate dehydrogenase, C-terminal	1	1	1	0.0838478	1	1
IPR001041	Domain	2Fe-2S ferredoxin-type iron-sulfur binding domain	1	1	1	0.378342	1	0.0849877
IPR001564	Family	Nucleoside diphosphate kinase	0.974702	0.780424	1	1	1	0.0849877
IPR021825	Family	Protein RETICULATA-related	1	1	1	1	1	0.0849877
IPR023005	Active_site	Nucleoside diphosphate kinase, active site	0.974702	0.780424	1	1	1	0.0849877
IPR003832	Family	Protein of unknown function DUF212	1	1	1	1	0.0867925	1
IPR001938	Family	Thaumatin family	1	0.0868162	0.784609	1	1	1
IPR000528	Family	Plant non-specific lipid-transfer protein/Par allergen	0.257106	0.210201	1	1	1	0.0869653
IPR018456	Conserved_site	PTR2 family proton/oligopeptide symporter, conserved site	1	1	1	0.267344	0.0907016	1
IPR017941	Domain	Rieske [2Fe-2S] iron-sulphur domain	1	1	1	0.0920512	1	1
IPR001401	Domain	Dynamin, GTPase domain	0.0927836	1	1	1	1	1
IPR019793	Binding_site	Peroxidases heam-ligand binding site	0.130628	0.244994	0.10319	0.0946034	1	1
IPR010989	.	SNARE	0.0960702	1	0.313982	1	1	1
IPR032867	Domain	DYW domain	1	1	1	0.369706	1	0.096231
IPR002208	Family	SecY/SEC61-alpha family	1	0.872404	0.61716	1	1	0.0967148
IPR002305	Family	Aminoacyl-tRNA synthetase, class Ic	1	1	1	1	1	0.0967148
IPR005484	Family	Large ribosomal subunit protein uL18	1	1	1	0.537014	1	0.0967148
IPR018164	Domain	Alanyl-tRNA synthetase, class IIc, N-terminal	1	1	1	1	1	0.0967148
IPR018165	Domain	Alanyl-tRNA synthetase, class IIc, core domain	1	1	1	1	1	0.0967148
IPR023201	.	SecY subunit domain	1	0.872404	0.61716	1	1	0.0967148
IPR002328	Conserved_site	Alcohol dehydrogenase, zinc-type, conserved site	0.0974025	1	1	1	0.719257	1
IPR016482	Family	Protein transport protein SecG/Sec61-beta/Sbh	0.0985665	1	1	1	1	1
IPR018188	Active_site	Ribonuclease T2, His active site 1	0.0985665	0.587963	0.416572	1	1	1
IPR018997	Domain	PUB domain	0.0985665	0.587963	1	1	1	1
IPR033130	Active_site	Ribonuclease T2, His active site 2	0.0985665	0.587963	0.416572	1	1	1
IPR015946	.	K homology domain-like, alpha/beta	1	0.4402	1	1	1	0.0992796
IPR000197	Domain	Zinc finger, TAZ-type	1	1	1	0.0998517	1	1
IPR002207	Family	Class I peroxidase	1	1	1	0.0998517	1	1
IPR005859	Family	Cysteine synthase CysK	1	1	1	0.0998517	1	1
IPR008930	.	Terpenoid cyclases/protein prenyltransferase alpha-alpha toroid	1	1	1	0.0998517	0.480206	1
IPR027923	Domain	Hydrophobic seed protein domain	1	1	0.939945	0.0998517	1	1
IPR000727	Domain	Target SNARE coiled-coil homology domain	0.102647	0.447256	0.10285	1	1	1
IPR004698	Family	Zinc/iron permease, fungal/plant	0.102647	1	0.103788	1	1	1
IPR000433	Domain	Zinc finger, ZZ-type	0.334887	0.324645	0.1034	1	1	1
IPR000432	Domain	DNA mismatch repair protein MutS, C-terminal	1	1	1	1	1	0.10343
IPR000916	Domain	Bet v I/Major latex protein	1	1	0.69492	1	1	0.10343
IPR001708	Family	Membrane insertase YidC/ALB3/OXA1/COX18	1	1	1	1	1	0.10343
IPR004468	Family	CTP synthase	1	1	1	1	1	0.10343
IPR014030	Domain	Beta-ketoacyl synthase, N-terminal	1	1	1	1	1	0.10343
IPR014031	Domain	Beta-ketoacyl synthase, C-terminal	1	1	1	1	1	0.10343
IPR017456	Domain	CTP synthase, N-terminal	1	1	1	1	1	0.10343
IPR017568	Family	3-oxoacyl-[acyl-carrier-protein] synthase 2	1	1	1	1	1	0.10343
IPR018201	Active_site	Beta-ketoacyl synthase, active site	1	1	1	1	1	0.10343
IPR020841	Domain	Polyketide synthase, beta-ketoacyl synthase domain	1	1	1	1	1	0.10343
IPR021788	Family	Protein CHAPERONE-LIKE PROTEIN OF POR1-like	1	0.146778	1	1	1	0.10343
IPR023631	Domain	Amidase signature domain	1	0.493364	0.201317	1	1	0.10343
IPR028055	Domain	Membrane insertase YidC/Oxa/ALB, C-terminal	1	1	1	1	1	0.10343
IPR005467	Domain	Histidine kinase domain	1	1	1	0.104042	1	1
IPR012871	Family	Protein of unknown function DUF1677, Oryza sativa	1	0.107681	1	1	1	1
IPR000407	Family	Nucleoside phosphatase GDA1/CD39	1	0.108192	0.338621	1	1	1
IPR002081	Family	Cryptochrome/DNA photolyase class 1	1	1	1	0.109147	1	1
IPR011183	Family	Pyrophosphate-dependent phosphofructokinase PfpB	1	0.678999	1	0.109147	1	1
IPR005123	Domain	Oxoglutarate/iron-dependent dioxygenase	1	1	0.110311	0.604936	0.938984	1
IPR020471	Family	Aldo-keto reductase	0.684782	0.678999	0.110311	1	1	1
IPR013784	.	Carbohydrate-binding-like fold	1	1	1	0.113957	1	1
IPR008166	Family	Glycosyltransferase family 92	0.489941	0.65923	0.117183	1	1	1
IPR004776	Family	Membrane transport PIN-like	1	1	1	0.669217	1	0.117911
IPR010979	.	Ribosomal protein S13-like, H2TH	1	0.187542	1	1	1	0.117911
IPR014717	.	Translation elongation factor EF1B/ribosomal protein S6	1	1	1	1	1	0.117911
IPR001830	Family	Glycosyl transferase, family 20	1	1	1	0.119339	0.158326	1
IPR005856	Family	Cysteine synthase	1	1	1	0.119339	1	1
IPR011527	Domain	ABC transporter type 1, transmembrane domain	1	0.769192	0.129293	1	1	1
IPR020833	Binding_site	Lipoxygenase, iron binding site	1	0.130315	1	1	1	1
IPR004041	Domain	NAF domain	1	1	1	0.1334	1	0.603955
IPR009078	.	Ferritin-like superfamily	1	1	1	0.1334	1	1
IPR018451	Domain	NAF/FISL domain	1	1	1	0.1334	1	0.603955
IPR002403	Family	Cytochrome P450, E-class, group IV	1	1	1	1	1	0.134525
IPR006941	Family	Ribonuclease CAF1	0.252	0.138332	0.338621	1	1	1
IPR004131	Family	Pyrophosphate-energised proton pump	0.138611	0.678999	0.486706	1	1	1
IPR009033	.	Calreticulin/calnexin, P domain	0.138611	1	1	1	1	1
IPR008927	.	6-phosphogluconate dehydrogenase C-terminal domain-like	1	1	1	1	1	0.142029
IPR003035	Domain	RWP-RK domain	1	1	1	0.142908	1	1
IPR011835	Family	Bacterial/plant glycogen synthase	1	1	1	0.142908	1	1
IPR013534	Domain	Starch synthase, catalytic domain	1	1	1	0.142908	1	1
IPR025064	Domain	Domain of unknown function DUF4005	1	1	1	0.142908	1	1
IPR007305	Family	Vesicle transport protein, Got1/SFT2-like	0.251649	0.329158	0.144187	1	1	1
IPR011701	Family	Major facilitator superfamily	1	1	1	0.144698	1	1
IPR000109	Family	Proton-dependent oligopeptide transporter family	1	1	1	0.146026	0.240052	0.975039
IPR017853	.	Glycoside hydrolase superfamily	1	0.570656	0.486706	0.146097	1	1
IPR003130	Domain	Dynamin GTPase effector	0.146572	0.872486	1	1	1	1
IPR020850	Domain	GTPase effector domain	0.146572	0.872486	1	1	1	1
IPR006620	Domain	Prolyl 4-hydroxylase, alpha subunit	0.153803	1	1	1	1	1
IPR001623	Domain	DnaJ domain	1	1	1	0.154273	0.532999	1
IPR010920	.	LSM domain	0.155423	1	1	1	1	1
IPR019533	Domain	Peptidase S26	0.974702	0.306273	0.157283	1	1	1
IPR019758	Conserved_site	Peptidase S26A, signal peptidase I, conserved site	0.974702	0.306273	0.157283	1	1	1
IPR021775	Family	Protein of unknown function DUF3339	0.493825	1	0.157283	1	0.480206	1
IPR025422	Domain	Transcription factor TGA like domain	1	1	1	1	0.158326	1
IPR025661	Active_site	Cysteine peptidase, asparagine active site	0.661857	0.162479	0.338621	1	1	1
IPR001906	Domain	Terpene synthase, N-terminal domain	1	1	1	0.182165	0.163794	1
IPR005630	Domain	Terpene synthase, metal-binding domain	1	1	1	0.182165	0.163794	1
IPR004696	Family	Triose phosphate/phosphoenolpyruvate translocator	1	1	1	0.166699	0.796749	0.226007
IPR002129	Family	Pyridoxal phosphate-dependent decarboxylase	1	0.809005	0.171884	1	1	1
IPR004147	Domain	ABC1 atypical kinase-like domain	1	1	1	0.17196	1	1
IPR009069	.	Cysteine alpha-hairpin motif superfamily	0.351759	0.173641	1	1	1	1
IPR000375	Domain	Dynamin stalk domain	0.180682	0.963014	1	1	1	1
IPR007052	Domain	CS domain	0.180682	0.493364	1	1	1	1
IPR001580	Family	Calreticulin/calnexin	0.181149	1	1	1	1	1
IPR006977	Domain	Yip1 domain	0.181149	0.780424	1	1	1	1
IPR017937	Conserved_site	Thioredoxin, conserved site	0.181149	1	1	1	1	1
IPR018124	Conserved_site	Calreticulin/calnexin, conserved site	0.181149	1	1	1	1	1
IPR003958	Domain	Transcription factor CBF/NF-Y/archaeal histone domain	1	1	1	0.182165	1	1
IPR006153	Domain	Cation/H+ exchanger	1	1	1	0.182165	1	1
IPR011004	.	Trimeric LpxA-like	1	1	1	0.182165	0.609906	0.664648
IPR027356	Domain	NPH3 domain	1	1	1	0.182165	1	1
IPR002937	Domain	Amine oxidase	1	1	1	0.537014	1	0.182464
IPR003690	Family	Transcription termination factor, mitochondrial/chloroplastic	1	1	1	1	1	0.182464
IPR002913	Domain	START domain	1	1	1	0.185353	1	1
IPR018253	Conserved_site	DnaJ domain, conserved site	1	1	1	0.186161	0.362196	1
IPR019757	Active_site	Peptidase S26A, signal peptidase I, lysine active site	0.728246	0.187542	0.305797	1	1	1
IPR001433	Domain	Oxidoreductase FAD/NAD(P)-binding	1	1	1	1	0.188411	0.274099
IPR001709	Domain	Flavoprotein pyridine nucleotide cytochrome reductase	1	1	1	1	0.188411	0.274099
IPR001940	Family	Peptidase S1C	1	1	1	1	1	0.189193
IPR025486	Domain	Domain of unknown function DUF4378	1	1	1	0.191024	1	1
IPR005101	Domain	Cryptochrome/DNA photolyase, FAD-binding domain	1	1	1	0.414926	1	0.200045
IPR007685	Domain	RelA/SpoT	1	1	1	0.201757	1	1
IPR015590	Domain	Aldehyde dehydrogenase domain	1	1	1	0.201757	1	1
IPR019794	Active_site	Peroxidase, active site	0.381961	0.447256	0.86218	0.205494	1	1
IPR024936	Family	Cyclophilin-type peptidyl-prolyl cis-trans isomerase	0.206485	0.65923	1	1	1	1
IPR013201	Domain	Cathepsin propeptide inhibitor domain (I29)	0.741964	0.210201	0.61907	1	1	1
IPR001012	Domain	UBX domain	0.217301	1	1	1	1	1
IPR016162	.	Aldehyde dehydrogenase N-terminal domain	1	1	1	0.222782	1	1
IPR001357	Domain	BRCT domain	0.22362	0.587963	1	1	1	1
IPR012676	.	TGS-like	1	1	1	1	1	0.226007
IPR004326	Family	Mlo-related protein	0.809699	0.228465	1	1	1	1
IPR006918	Family	COBRA, plant	0.408524	0.228465	0.861145	1	1	1
IPR001199	Domain	Cytochrome b5-like heme/steroid binding domain	1	1	1	1	0.236577	0.818896
IPR007197	Domain	Radical SAM	1	1	1	1	1	0.241351
IPR000589	Family	Small ribosomal subunit protein uS15	0.407647	0.241369	1	1	1	1
IPR002547	Domain	tRNA-binding domain	1	0.241369	1	1	1	1
IPR009068	.	S15/NS1, RNA-binding	0.407647	0.241369	1	1	1	1
IPR015507	Family	Ribosomal RNA large subunit methyltransferase E	1	0.241369	1	1	1	1
IPR029044	.	Nucleotide-diphospho-sugar transferases	0.241836	0.963594	0.511165	1	1	1
IPR013087	Domain	Zinc finger C2H2-type	0.674282	0.24349	0.55733	1	1	1
IPR000146	Family	Fructose-1,6-bisphosphatase class 1	1	1	0.784609	0.244288	1	1
IPR033391	Domain	Fructose-1-6-bisphosphatase class I, N-terminal	1	1	0.784609	0.244288	1	1
IPR005517	Domain	Translation elongation factor EFG/EF2, domain IV	1	0.963014	1	1	1	0.246924
IPR012947	Domain	Threonyl/alanyl tRNA synthetase, SAD	0.407647	0.493364	1	1	1	0.246924
IPR018163	.	Threonyl/alanyl tRNA synthetase, class II-like, putative editing domain	0.407647	0.493364	1	1	1	0.246924
IPR007855	Family	RNA-dependent RNA polymerase, eukaryotic-type	0.288117	1	0.249086	1	1	1
IPR005786	Family	Branched-chain amino acid aminotransferase II	0.252	1	1	1	1	1
IPR007365	Domain	Transferrin receptor-like, dimerisation domain	0.252	1	1	1	1	1
IPR009118	Family	Annexin D, plant	0.252	1	0.338621	1	1	1
IPR002067	Family	Mitochondrial carrier protein	1	1	1	0.259481	1	1
IPR016161	.	Aldehyde/histidinol dehydrogenase	1	1	1	0.267344	1	1
IPR006058	Binding_site	2Fe-2S ferredoxin, iron-sulphur binding site	1	1	1	0.273385	1	1
IPR020892	Conserved_site	Cyclophilin-type peptidyl-prolyl cis-trans isomerase, conserved site	1	1	1	1	1	0.274099
IPR021602	.	Protein of unknown function DUF3223	1	0.277613	1	1	1	1
IPR028941	Domain	WHIM2 domain	1	0.277613	1	1	1	1
IPR019775	Conserved_site	WD40 repeat, conserved site	1	0.278072	1	1	1	1
IPR006689	Family	Small GTPase superfamily, ARF/SAR type	0.288117	1	1	1	1	1
IPR006424	Family	Glyceraldehyde-3-phosphate dehydrogenase, type I	1	1	1	0.290575	1	1
IPR012946	Domain	X8 domain	1	0.290935	0.890237	1	1	1
IPR001341	Family	Aspartate kinase	1	1	1	0.292479	0.339627	0.298881
IPR002365	Conserved_site	Terpene synthase, conserved site	1	1	1	0.292479	1	1
IPR004342	Domain	EXS, C-terminal	1	1	1	0.292479	0.339627	0.298881
IPR012850	Domain	Alpha-amylase, C-terminal beta-sheet	1	1	1	0.292479	1	1
IPR018042	Conserved_site	Aspartate kinase, conserved site	1	1	1	0.292479	0.339627	0.298881
IPR000782	Domain	FAS1 domain	0.293849	0.782239	1	1	1	1
IPR000092	Family	Polyprenyl synthetase	1	1	1	1	1	0.298881
IPR006439	Family	HAD hydrolase, subfamily IA	1	1	1	0.852819	1	0.298881
IPR012674	.	Calycin	1	1	1	0.604936	1	0.298881
IPR014748	.	Crontonase, C-terminal	1	1	1	0.912245	1	0.298881
IPR018215	Active_site	ClpP, Ser active site	0.674219	1	1	1	1	0.298881
IPR028980	.	Creatinase/Aminopeptidase P, N-terminal	1	1	1	1	1	0.298881
IPR033749	Conserved_site	Polyprenyl synthetase, conserved site	1	1	1	1	1	0.298881
IPR011060	.	Ribulose-phosphate binding barrel	1	1	1	1	1	0.302597
IPR008263	Active_site	Glycoside hydrolase, family 16, active site	1	1	0.304411	1	1	1
IPR009025	Domain	DNA-directed RNA polymerase, RBP11-like dimerisation domain	0.974702	0.306273	1	1	1	1
IPR013990	Domain	Water stress and hypersensitive response domain	0.974702	0.306273	1	1	1	1
IPR022742	Domain	Serine aminopeptidase, S33	1	1	1	1	1	0.30928
IPR005333	Family	Transcription factor, TCP	1	1	1	0.324027	1	1
IPR017887	Domain	Transcription factor TCP subgroup	1	1	1	0.324027	1	1
IPR015927	Domain	Peptidase S24/S26A/S26B/S26C	0.334887	0.324645	1	1	1	1
IPR005735	Domain	Zinc finger, LSD1-type	1	1	0.939945	0.32669	1	1
IPR020828	Domain	Glyceraldehyde 3-phosphate dehydrogenase, NAD(P) binding domain	1	1	1	0.32669	1	1
IPR020829	Domain	Glyceraldehyde 3-phosphate dehydrogenase, catalytic domain	1	1	1	0.32669	1	1
IPR020830	Active_site	Glyceraldehyde 3-phosphate dehydrogenase, active site	1	1	1	0.32669	1	1
IPR020831	Family	Glyceraldehyde/Erythrose phosphate dehydrogenase family	1	1	1	0.32669	1	1
IPR002478	Domain	PUA domain	1	0.329158	1	1	1	1
IPR001478	Domain	PDZ domain	1	1	1	0.33183	1	0.752019
IPR007646	Domain	RNA polymerase Rpb2, domain 4	0.334887	1	1	1	1	1
IPR007647	Domain	RNA polymerase Rpb2, domain 5	0.334887	1	1	1	1	1
IPR000297	Domain	Peptidyl-prolyl cis-trans isomerase, PpiC-type	1	1	1	1	1	0.335886
IPR001424	Domain	Superoxide dismutase, copper/zinc binding domain	1	1	1	1	1	0.335886
IPR002562	Domain	3'-5' exonuclease domain	1	1	1	1	1	0.335886
IPR012724	Family	Chaperone DnaJ	1	1	1	1	1	0.335886
IPR013740	Domain	Redoxin	1	1	1	1	1	0.335886
IPR015815	Family	3-hydroxyisobutyrate dehydrogenase-related	1	1	1	1	0.386637	0.335886
IPR016262	Family	RNA polymerase sigma factor, SigB/C/D/F, plastid	1	1	1	1	1	0.335886
IPR018152	Binding_site	Superoxide dismutase, copper/zinc, binding site	1	1	1	1	1	0.335886
IPR001153	Domain	Barwin domain	1	1	0.338621	1	1	1
IPR004493	Family	Leucyl-tRNA synthetase, class Ia, archaeal/eukaryotic cytosolic	0.674219	1	0.338621	1	1	1
IPR004854	Family	Ubiquitin fusion degradation protein Ufd1-like	0.674219	1	0.338621	1	1	1
IPR010107	Family	Glutamate decarboxylase	0.674219	0.493364	0.338621	1	1	1
IPR018226	Conserved_site	Barwin, conserved site	1	1	0.338621	1	1	1
IPR030395	Domain	Glycerophosphodiester phosphodiesterase domain	1	0.623051	0.338621	1	1	1
IPR008217	Family	Ccc1 family	1	1	1	0.912245	0.339627	1
IPR015701	Family	Ferredoxin--NADP reductase	1	1	1	0.351751	1	1
IPR018333	Family	Squalene cyclase	1	1	1	0.351751	1	1
IPR032696	Domain	Squalene cyclase, C-terminal	1	1	1	0.351751	1	1
IPR032697	Domain	Squalene cyclase, N-terminal	1	1	1	0.351751	1	1
IPR001096	Family	Peptidase C13, legumain	0.351759	1	1	1	1	1
IPR006702	Domain	Casparian strip membrane protein domain	0.351759	0.447256	0.812589	1	1	1
IPR007484	Domain	Peptidase M28	0.351759	1	1	1	1	1
IPR013766	Domain	Thioredoxin domain	0.351759	1	1	0.552635	1	0.415681
IPR000326	Domain	Phosphatidic acid phosphatase type 2/haloperoxidase	0.524634	0.782239	0.354796	1	0.661982	1
IPR005821	Domain	Ion transport domain	1	1	0.685374	0.898048	0.362196	1
IPR023198	.	Phosphoglycolate phosphatase, domain 2	1	1	1	1	1	0.36365
IPR002194	Conserved_site	Chaperonin TCP-1, conserved site	0.661857	0.370782	1	1	1	1
IPR017998	Family	Chaperone tailless complex polypeptide 1 (TCP-1)	0.661857	0.370782	1	1	1	1
IPR005516	Domain	Remorin, C-terminal	1	1	1	0.372691	1	1
IPR000058	Domain	Zinc finger, AN1-type	0.966447	1	0.375588	1	1	1
IPR005225	Domain	Small GTP-binding protein domain	0.378375	1	1	1	1	0.916599
IPR000999	Domain	Ribonuclease III domain	0.660355	0.381524	1	1	1	1
IPR006539	Family	P-type ATPase, subfamily IV	1	0.381524	0.861145	1	1	1
IPR017949	Conserved_site	Thaumatin, conserved site	1	0.381524	0.861145	1	1	1
IPR032630	Domain	P-type ATPase, C-terminal	1	0.381524	0.861145	1	1	1
IPR032631	Domain	P-type ATPase, N-terminal	1	0.381524	0.861145	1	1	1
IPR023214	.	HAD-like domain	1	0.495886	0.637604	0.912245	0.382997	1
IPR001790	Family	Large ribosomal subunit protein uL10	1	1	1	1	1	0.383418
IPR002319	Domain	Phenylalanyl-tRNA synthetase	0.875815	1	1	1	1	0.383418
IPR011008	.	Dimeric alpha-beta barrel	0.875815	1	1	1	1	0.383418
IPR013097	Domain	Stress responsive alpha-beta barrel	0.875815	1	1	1	1	0.383418
IPR000836	Domain	Phosphoribosyltransferase domain	1	1	1	1	1	0.386743
IPR007083	Domain	RNA polymerase Rpb1, domain 4	1	0.387577	1	1	1	1
IPR020472	.	G-protein beta WD-40 repeat	1	0.39459	1	1	1	1
IPR003106	Domain	Leucine zipper, homeobox-associated	1	1	1	0.39477	1	1
IPR009003	.	Peptidase S1, PA clan	1	1	1	1	1	0.406835
IPR004255	Domain	O-acyltransferase, WSD1-like, N-terminal	0.407647	1	1	1	1	1
IPR009721	Domain	O-acyltransferase WSD1, C-terminal	0.407647	1	1	1	1	1
IPR018074	Conserved_site	Ubiquitin-activating enzyme E1, conserved site	0.407647	1	1	1	1	1
IPR018075	Family	Ubiquitin-activating enzyme E1	0.407647	1	1	1	1	1
IPR018965	Domain	Ubiquitin-activating enzyme E1, C-terminal	0.407647	1	1	1	1	1
IPR032418	Domain	Ubiquitin-activating enzyme E1, FCCH domain	0.407647	1	1	1	1	1
IPR032420	Domain	Ubiquitin-activating enzyme E1, four-helix bundle	0.407647	1	1	1	1	1
IPR007657	Family	Glycosyltransferase 61	0.408524	1	0.451183	1	1	1
IPR001079	Domain	Galectin, carbohydrate recognition domain	0.489941	0.65923	0.410731	1	1	1
IPR002938	Domain	FAD-binding domain	1	1	1	1	1	0.411718
IPR006638	Domain	Elp3/MiaA/NifB-like, radical SAM core domain	1	1	1	1	1	0.411718
IPR001223	Domain	Glycoside hydrolase family 18, catalytic domain	1	1	1	0.412822	1	1
IPR002575	Domain	Aminoglycoside phosphotransferase	1	1	1	0.412822	0.424431	1
IPR007012	Domain	Poly(A) polymerase, central domain	1	1	1	0.412822	1	1
IPR008089	.	Nucleotide sugar epimerase	1	1	0.486706	0.412822	1	1
IPR011068	.	Nucleotidyltransferase, class I, C-terminal-like	1	1	1	0.412822	1	1
IPR012900	Domain	G-box binding protein, multifunctional mosaic region	1	1	1	0.412822	1	1
IPR022087	Domain	Protein DA1-like domain	1	1	1	0.412822	1	1
IPR023827	Active_site	Peptidase S8, subtilisin, Asp-active site	1	1	1	0.412822	1	1
IPR002130	Domain	Cyclophilin-type peptidyl-prolyl cis-trans isomerase domain	1	1	1	1	1	0.415681
IPR002618	Family	UDPGP family	1	1	1	0.476993	1	0.415681
IPR005958	Family	Tyrosine/nicotianamine aminotransferase	1	1	1	1	1	0.415681
IPR018146	Conserved_site	Glyoxalase I, conserved site	1	1	1	1	1	0.415681
IPR029000	.	Cyclophilin-like domain	1	1	1	1	1	0.415681
IPR006122	Domain	Heavy metal-associated domain, copper ion-binding	1	1	1	1	0.424431	1
IPR006514	Family	IRX15/GXM/AGM	1	1	1	1	0.424431	1
IPR021148	.	Polysaccharide biosynthesis domain	1	1	1	1	0.424431	1
IPR017932	Domain	Glutamine amidotransferase type 2 domain	1	1	1	0.927158	1	0.431613
IPR000182	Domain	GNAT domain	1	1	1	0.80116	1	0.434867
IPR002877	Domain	Ribosomal RNA methyltransferase, FtsJ domain	1	0.447256	1	1	1	1
IPR003594	Domain	Histidine kinase/HSP90-like ATPase	0.552762	0.447256	0.86218	1	1	1
IPR007066	Domain	RNA polymerase Rpb1, domain 3	1	0.447256	1	1	1	1
IPR007081	Domain	RNA polymerase Rpb1, domain 5	1	0.447256	1	1	1	1
IPR014710	.	RmlC-like jelly roll fold	1	1	0.44903	1	1	1
IPR004361	Family	Glyoxalase I	1	1	1	1	1	0.462687
IPR009056	Domain	Cytochrome c-like domain	1	1	1	1	1	0.462687
IPR029149	.	Creatinase/Aminopeptidase P/Spt16, N-terminal	1	1	1	1	1	0.462687
IPR001345	Active_site	Phosphoglycerate/bisphosphoglycerate mutase, active site	1	1	1	0.466098	1	1
IPR002934	Domain	Polymerase, nucleotidyl transferase domain	1	1	1	0.466098	1	1
IPR025298	Domain	Domain of unknown function DUF4094	1	1	1	0.466098	1	1
IPR027470	Domain	Cation efflux protein, cytoplasmic domain	1	1	1	0.466098	1	1
IPR026899	Domain	1,3-beta-glucan synthase component FKS1-like, domain-1	1	1	0.471982	1	1	1
IPR017907	Conserved_site	Zinc finger, RING-type, conserved site	1	1	0.475196	1	1	1
IPR001576	Family	Phosphoglycerate kinase	1	1	1	0.476993	1	1
IPR006685	Domain	Mechanosensitive ion channel MscS	1	1	1	0.476993	1	1
IPR015824	.	Phosphoglycerate kinase, N-terminal	1	1	1	0.476993	1	1
IPR017945	.	DHBP synthase RibB-like alpha/beta domain	1	1	1	0.476993	1	1
IPR001806	Family	Small GTPase	0.477369	1	1	1	1	1
IPR001926	Domain	Tryptophan synthase beta chain-like, PALP domain	1	1	1	0.483349	1	1
IPR002241	Family	Glycoside hydrolase, family 27	0.875815	0.678999	0.486706	1	1	1
IPR006734	Family	PLATZ transcription factor	1	1	0.486706	1	1	1
IPR013032	Conserved_site	EGF-like, conserved site	0.875815	0.678999	0.486706	1	1	1
IPR016455	Family	Xyloglucan endotransglucosylase/hydrolase	1	1	0.486706	1	1	1
IPR018170	Conserved_site	Aldo/keto reductase, conserved site	1	1	0.486706	1	1	1
IPR018971	Family	Protein of unknown function DUF1997	0.875815	1	0.486706	1	1	1
IPR021820	Domain	S-locus receptor kinase, C-terminal	1	0.678999	0.486706	1	1	1
IPR000011	Family	Ubiquitin/SUMO-activating enzyme E1-like	0.489941	1	1	1	1	1
IPR000756	Domain	Diacylglycerol kinase, accessory domain	0.489941	1	1	1	1	1
IPR000183	Family	Ornithine/DAP/Arg decarboxylase	0.674219	0.493364	1	1	1	1
IPR000223	Family	Peptidase S26A, signal peptidase I	1	0.493364	0.61716	1	1	1
IPR000722	Domain	RNA polymerase, alpha subunit	1	0.493364	1	1	1	1
IPR000905	Domain	Gcp-like domain	1	0.493364	1	1	1	1
IPR006592	Domain	RNA polymerase, N-terminal	1	0.493364	1	1	1	1
IPR007080	Domain	RNA polymerase Rpb1, domain 1	1	0.493364	1	1	1	1
IPR009006	.	Alanine racemase/group IV decarboxylase, C-terminal	0.674219	0.493364	1	1	1	1
IPR012347	.	Ferritin-related	1	0.493364	0.61716	0.516766	1	0.83594
IPR012442	Family	Protein of unknown function DUF1645, plant	1	0.493364	0.61716	1	1	1
IPR015878	Domain	S-adenosyl-L-homocysteine hydrolase, NAD binding domain	0.674219	0.493364	1	1	1	1
IPR017861	Family	Kae1/TsaD family	1	0.493364	1	1	1	1
IPR022643	Domain	Orn/DAP/Arg decarboxylase 2, C-terminal	0.674219	0.493364	1	1	1	1
IPR022644	Domain	Orn/DAP/Arg decarboxylase 2, N-terminal	0.674219	0.493364	1	1	1	1
IPR027370	Domain	Zinc finger, RING-type, eukaryotic	1	0.493364	0.61716	1	1	1
IPR001818	Domain	Peptidase M10, metallopeptidase	0.493825	0.780424	0.55733	1	1	1
IPR006026	Domain	Peptidase, metallopeptidase	0.493825	0.780424	0.55733	1	1	1
IPR021190	Family	Peptidase M10A	0.493825	0.780424	0.55733	1	1	1
IPR024079	.	Metallopeptidase, catalytic domain	0.493825	0.780424	0.55733	1	1	1
IPR012951	Domain	Berberine/berberine-like	1	0.506022	0.784609	1	1	1
IPR014876	Domain	DEK, C-terminal	0.728246	0.506022	1	1	1	1
IPR022357	Conserved_site	Major intrinsic protein, conserved site	1	1	1	0.510516	1	1
IPR005150	Family	Cellulose synthase	1	0.755572	0.511165	1	1	1
IPR004324	Family	Folate-biopterin transporter	1	1	0.512636	1	1	1
IPR020864	Domain	Membrane attack complex component/perforin (MACPF) domain	1	0.809005	0.512636	1	1	1
IPR028275	Domain	Clustered mitochondria protein, N-terminal	1	1	1	1	1	0.515716
IPR033646	Domain	CLU central domain	1	1	1	1	1	0.515716
IPR000047	Conserved_site	Helix-turn-helix motif	1	1	1	0.516766	1	1
IPR001451	.	Hexapeptide repeat	1	1	1	0.51848	0.661982	0.752019
IPR023393	.	START-like domain	1	1	1	0.51848	1	1
IPR000595	Domain	Cyclic nucleotide-binding domain	1	1	1	0.811123	0.523855	1
IPR018490	.	Cyclic nucleotide-binding-like	1	1	1	0.811123	0.523855	1
IPR024156	.	Small GTPase superfamily, ARF type	0.528793	1	1	1	1	1
IPR014756	.	Immunoglobulin E-set	1	1	1	1	0.532999	0.784824
IPR000007	Domain	Tubby, C-terminal	1	1	1	0.537014	1	1
IPR000014	Domain	PAS domain	1	1	1	0.537014	1	1
IPR004709	Family	Na+/H+ exchanger	1	1	1	0.537014	1	1
IPR008586	Family	Protein of unknown function DUF868, plant	1	1	1	0.537014	1	1
IPR009262	Family	Solute carrier family 35 member SLC35F1/F2/F6	1	1	1	0.537014	1	1
IPR013120	Domain	Fatty acyl-coenzyme A reductase, NAD-binding domain	1	1	1	0.537014	1	1
IPR018066	Conserved_site	Tubby, C-terminal, conserved site	1	1	1	0.537014	1	1
IPR033640	Domain	Fatty acyl-CoA reductase, C-terminal	1	1	1	0.537014	1	1
IPR000668	Domain	Peptidase C1A, papain C-terminal	1	0.545695	0.768291	1	1	1
IPR003100	Domain	PAZ domain	0.621485	0.545695	1	1	1	1
IPR015947	.	PUA-like domain	1	0.545695	1	1	1	1
IPR007656	Domain	GTD-binding domain	1	1	1	1	1	0.555743
IPR010713	Domain	Xyloglucan endo-transglycosylase, C-terminal	1	1	0.55733	1	1	1
IPR017946	.	PLC-like phosphodiesterase, TIM beta/alpha-barrel domain	1	0.726694	0.55733	1	1	1
IPR028343	Family	Fructose-1,6-bisphosphatase	0.974702	0.780424	0.55733	1	1	1
IPR000210	Domain	BTB/POZ domain	1	1	1	0.562192	1	1
IPR029062	.	Class I glutamine amidotransferase-like	1	1	1	0.669217	1	0.563717
IPR001464	Family	Annexin	0.662296	1	0.69492	0.604936	0.566883	1
IPR018252	Conserved_site	Annexin repeat, conserved site	0.662296	1	0.69492	0.604936	0.566883	1
IPR000863	Domain	Sulfotransferase domain	1	1	0.566947	1	1	0.789661
IPR006287	Family	Protein/nucleic acid deglycase DJ-1	1	1	1	1	1	0.567341
IPR008138	Domain	Saposin B type, region 2	0.570247	1	1	1	1	1
IPR001650	Domain	Helicase, C-terminal domain-like	1	0.578577	1	1	1	1
IPR029071	.	Ubiquitin-related domain	0.581764	1	1	1	1	1
IPR008266	Active_site	Tyrosine-protein kinase, active site	1	1	0.583926	1	1	1
IPR031468	Domain	Synaptotagmin-like mitochondrial-lipid-binding domain	1	0.587956	1	1	1	1
IPR016159	.	Cullin repeat-like-containing domain	1	0.587963	1	1	1	1
IPR018087	Conserved_site	Glycoside hydrolase, family 5, conserved site	1	0.587963	1	1	1	1
IPR001048	Domain	Aspartate/glutamate/uridylate kinase	1	1	1	1	1	0.588501
IPR002155	Family	Thiolase	0.589189	0.872404	0.61716	1	1	1
IPR002219	Domain	Protein kinase C-like, phorbol ester/diacylglycerol-binding domain	0.589189	1	1	1	1	1
IPR005045	Family	CDC50/LEM3 family	0.589189	0.872404	0.61716	1	1	1
IPR020610	Active_site	Thiolase, active site	0.589189	0.872404	0.61716	1	1	1
IPR020613	Conserved_site	Thiolase, conserved site	0.589189	0.872404	0.61716	1	1	1
IPR020616	Domain	Thiolase, N-terminal	0.589189	0.872404	0.61716	1	1	1
IPR020617	Domain	Thiolase, C-terminal	0.589189	0.872404	0.61716	1	1	1
IPR001841	Domain	Zinc finger, RING-type	1	1	0.595387	1	1	1
IPR001289	Family	Nuclear transcription factor Y subunit A	1	1	1	0.604936	1	1
IPR008913	Domain	Zinc finger, CHY-type	1	1	1	0.604936	1	1
IPR017921	Domain	Zinc finger, CTCHY-type	1	1	1	0.604936	1	1
IPR032473	Domain	Protein argonaute, Mid domain	1	1	1	0.604936	1	1
IPR007369	Family	Peptidase A22B, signal peptide peptidase	1	1	1	1	1	0.616879
IPR029154	Domain	3-hydroxyisobutyrate dehydrogenase-like, NAD-binding domain	1	1	1	1	0.645198	0.616879
IPR005606	Family	Sec20	1	1	0.61716	1	1	1
IPR010982	.	Lambda repressor-like, DNA-binding domain	1	0.872404	0.61716	1	1	1
IPR006502	Family	Protein of unknown function PDDEXK-like	1	1	1	0.669217	0.617211	1
IPR018119	Domain	Strictosidine synthase, conserved region	1	1	1	0.669217	0.617211	1
IPR004837	Domain	Sodium/calcium exchanger membrane region	0.619041	1	1	1	1	1
IPR016156	.	FAD/NAD-linked reductase, dimerisation domain	1	1	0.619233	1	1	1
IPR022775	Domain	AP complex, mu/sigma subunit	0.936719	1	0.619233	1	1	1
IPR003388	Domain	Reticulon	0.621485	1	1	1	1	1
IPR033133	Domain	Pumilio homology domain	1	0.623051	1	1	1	1
IPR001313	.	Pumilio RNA-binding repeat	1	0.640244	1	1	1	1
IPR006043	Family	Nucleobase cation symporter 2 family	0.641133	1	1	1	1	1
IPR006868	Domain	Domain of unknown function DUF630	0.641133	1	1	1	1	1
IPR000425	Family	Major intrinsic protein	1	1	1	0.644203	1	1
IPR000674	Domain	Aldehyde oxidase/xanthine dehydrogenase, a/b hammerhead	1	1	1	1	0.645198	1
IPR002346	Domain	Molybdopterin dehydrogenase, FAD-binding	1	1	1	1	0.645198	1
IPR002888	Domain	[2Fe-2S]-binding	1	1	1	1	0.645198	1
IPR005107	Domain	CO dehydrogenase flavoprotein, C-terminal	1	1	1	1	0.645198	1
IPR008274	Domain	Aldehyde oxidase/xanthine dehydrogenase, first molybdopterin binding domain	1	1	1	1	0.645198	1
IPR016208	Family	Aldehyde oxidase/xanthine dehydrogenase-like	1	1	1	1	0.645198	1
IPR000640	Domain	Elongation factor EFG, domain V-like	1	1	1	1	1	0.647992
IPR003034	Domain	SAP domain	1	1	1	1	1	0.647992
IPR009022	Domain	Elongation factor G, domain III	1	1	1	1	1	0.647992
IPR000943	Domain	RNA polymerase sigma-70	1	1	1	1	1	0.649582
IPR007624	Domain	RNA polymerase sigma-70 region 3	1	1	1	1	1	0.649582
IPR007627	Domain	RNA polymerase sigma-70 region 2	1	1	1	1	1	0.649582
IPR007630	Domain	RNA polymerase sigma-70 region 4	1	1	1	1	1	0.649582
IPR008162	Family	Inorganic pyrophosphatase	1	1	1	1	1	0.649582
IPR013324	.	RNA polymerase sigma factor, region 3/4	1	1	1	1	1	0.649582
IPR013325	.	RNA polymerase sigma factor, region 2	1	1	1	1	1	0.649582
IPR014284	Domain	RNA polymerase sigma-70 like domain	1	1	1	1	1	0.649582
IPR021863	Domain	Fatty acid desaturase, N-terminal	1	1	1	0.813903	1	0.649582
IPR001547	Domain	Glycoside hydrolase, family 5	0.875815	0.65923	1	1	1	1
IPR001678	Domain	SAM-dependent methyltransferase RsmB-F/NOP2-type domain	0.875815	0.65923	1	1	1	1
IPR010997	.	HRDC-like	1	0.65923	1	1	1	1
IPR023267	Family	RNA (C5-cytosine) methyltransferase	0.875815	0.65923	1	1	1	1
IPR030378	Domain	Circularly permuted (CP)-type guanine nucleotide-binding (G) domain	1	0.65923	1	1	1	1
IPR002347	Family	Short-chain dehydrogenase/reductase SDR	1	1	1	1	0.65962	1
IPR001078	Domain	2-oxoacid dehydrogenase acyltransferase, catalytic domain	0.660355	1	1	1	1	1
IPR013989	Domain	Development/cell death domain	0.660355	1	1	1	1	1
IPR004127	Family	Prefoldin alpha-like	0.662296	1	1	1	1	1
IPR019572	Domain	Ubiquitin-activating enzyme, SCCH domain	0.662296	1	1	1	1	1
IPR033127	Active_site	Ubiquitin-activating enzyme E1, Cys active site	0.662296	1	1	1	1	1
IPR014001	Domain	Helicase superfamily 1/2, ATP-binding domain	1	0.663541	1	1	1	1
IPR001071	.	Cellular retinaldehyde binding/alpha-tocopherol transport	1	1	1	0.666994	1	1
IPR013623	Domain	NADPH oxidase Respiratory burst	1	1	0.668337	1	1	1
IPR017439	Family	Amidohydrolase	0.809699	1	0.668337	1	1	1
IPR004328	Domain	BRO1 domain	0.728246	1	1	0.669217	1	1
IPR014718	.	Glycoside hydrolase-type carbohydrate-binding	1	1	1	0.669217	1	1
IPR023271	.	Aquaporin-like	1	1	1	0.669217	1	1
IPR000222	Binding_site	PPM-type phosphatase, divalent cation binding	0.674219	1	1	1	1	1
IPR022740	Domain	Polyphenol oxidase, C-terminal	0.674219	1	1	1	1	1
IPR025749	Domain	Sphingomyelin synthase-like domain	0.674219	1	1	1	1	1
IPR008011	Domain	Complex 1 LYR protein domain	0.674282	1	1	1	1	1
IPR007603	Family	Choline transporter-like	1	0.678999	1	1	1	1
IPR018314	Conserved_site	Bacterial Fmu (Sun)/eukaryotic nucleolar NOL1/Nop2p, conserved site	1	0.678999	1	1	1	1
IPR004963	Family	Pectinacetylesterase/NOTUM	0.684782	1	1	1	1	1
IPR001046	Family	NRAMP family	1	1	1	1	0.692015	1
IPR008928	.	Six-hairpin glycosidase-like	0.692449	1	1	1	1	1
IPR013154	Domain	Alcohol dehydrogenase-like, N-terminal	0.692449	1	1	1	0.796749	1
IPR000537	Family	UbiA prenyltransferase family	1	1	1	1	1	0.692824
IPR000741	Family	Fructose-bisphosphate aldolase, class-I	1	1	1	1	1	0.692824
IPR011705	Domain	BTB/Kelch-associated	1	1	1	1	1	0.692824
IPR029768	Conserved_site	Fructose-bisphosphate aldolase class-I active site	1	1	1	1	1	0.692824
IPR016181	.	Acyl-CoA N-acyltransferase	1	1	1	1	1	0.69369
IPR004648	Family	Tetrapeptide transporter, OPT1/isp4	1	1	0.69492	1	1	1
IPR000023	Domain	Phosphofructokinase domain	1	1	1	0.715409	1	1
IPR003607	Domain	HD/PDEase domain	1	1	1	0.715409	1	1
IPR020843	Domain	Polyketide synthase, enoylreductase domain	1	1	1	1	0.719257	1
IPR025520	Domain	Domain of unknown function DUF4408	0.728246	1	1	1	1	1
IPR027806	Domain	Harbinger transposase-derived nuclease domain	0.728246	1	0.784609	1	1	1
IPR000757	Domain	Glycoside hydrolase family 16	1	1	0.728701	1	1	1
IPR017969	Conserved_site	Heavy-metal-associated, conserved site	1	1	1	1	0.736608	1
IPR029026	.	tRNA (guanine-N1-)-methyltransferase, N-terminal	0.974702	0.740646	1	1	1	1
IPR002477	Domain	Peptidoglycan binding-like	0.809699	1	0.861145	0.743011	1	1
IPR008811	Family	Glycosyl hydrolases 36	1	1	1	0.743011	1	1
IPR013626	Domain	Pheophorbide a oxygenase	1	1	1	0.743011	1	1
IPR004813	Family	Oligopeptide transporter, OPT superfamily	1	1	1	1	0.7471	1
IPR005069	Domain	Nucleotide-diphospho-sugar transferase	0.748491	1	1	1	1	1
IPR015940	Domain	Ubiquitin-associated domain	0.748491	1	1	1	1	1
IPR006694	Domain	Fatty acid hydroxylase	1	1	1	1	1	0.752019
IPR003105	Domain	SRA-YDG	1	0.752927	1	1	1	1
IPR028942	Domain	WHIM1 domain	1	0.752927	1	1	1	1
IPR002251	Family	Chloride channel ClC-plant	1	1	1	1	0.761543	1
IPR004827	Domain	Basic-leucine zipper domain	1	1	1	1	0.761543	1
IPR002524	Family	Cation efflux protein	1	1	1	0.765878	1	1
IPR008183	Family	Aldose 1-/Glucose-6-phosphate 1-epimerase	1	1	1	0.765878	1	1
IPR027256	Family	P-type ATPase, subfamily IB	1	1	1	0.765878	1	1
IPR001057	Family	Glutamate/acetylglutamate kinase	0.775667	1	1	1	1	1
IPR004713	Family	Calcium/proton exchanger	0.775667	1	1	1	1	1
IPR004798	Family	Calcium/proton exchanger CAX-like	0.775667	1	1	1	1	1
IPR006687	Family	Small GTPase superfamily, SAR1-type	0.775667	1	1	1	1	1
IPR008417	Family	B-cell receptor-associated protein 29/31	0.775667	1	1	1	1	1
IPR023210	Domain	NADP-dependent oxidoreductase domain	1	1	0.78152	1	1	1
IPR017761	Family	Laccase	1	1	0.784609	1	1	1
IPR025660	Active_site	Cysteine peptidase, histidine active site	1	0.79915	0.784609	1	1	1
IPR004193	Domain	Glycoside hydrolase, family 13, N-terminal	1	1	1	1	1	0.789661
IPR011051	.	RmlC-like cupin domain	0.974702	1	0.790312	1	1	1
IPR006680	Domain	Amidohydrolase-related	1	1	1	1	0.796749	1
IPR000778	Family	Cytochrome b245, heavy chain	1	1	0.799653	1	1	1
IPR013078	Family	Histidine phosphatase superfamily, clade-1	1	1	1	0.807571	1	1
IPR000783	Domain	RNA polymerase, subunit H/Rpb5 C-terminal	0.809699	1	1	1	1	1
IPR005571	Domain	RNA polymerase, Rpb5, N-terminal	0.809699	1	1	1	1	1
IPR006867	Domain	Domain of unknown function DUF632	0.809699	1	1	1	1	1
IPR007856	Domain	Saposin-like type B, region 1	0.809699	1	1	1	1	1
IPR008139	Domain	Saposin B type domain	0.809699	1	1	1	1	1
IPR008580	Domain	PPPDE peptidase domain	0.809699	1	1	1	1	1
IPR011001	.	Saposin-like	0.809699	1	1	1	1	1
IPR019835	Domain	SWIB domain	0.809699	1	1	1	1	1
IPR006968	Family	Root UVB sensitive family	1	1	1	0.813903	1	1
IPR019595	Domain	Domain of unknown function DUF2470	1	1	1	0.813903	1	1
IPR006311	Conserved_site	Twin-arginine translocation pathway, signal sequence	0.814298	1	1	1	1	1
IPR002818	Domain	DJ-1/PfpI	1	1	1	1	1	0.83594
IPR013149	Domain	Alcohol dehydrogenase-like, C-terminal	1	1	1	1	0.836652	1
IPR021099	Domain	Plant organelle RNA recognition domain	1	0.963014	1	1	0.836652	1
IPR022755	Domain	Zinc finger, double-stranded RNA binding	1	1	1	1	0.836652	1
IPR000340	Domain	Dual specificity phosphatase, catalytic domain	1	1	1	0.85319	1	1
IPR020422	Domain	Dual specificity protein phosphatase domain	1	1	1	0.85319	1	1
IPR003101	Domain	Coactivator CBP, KIX domain	1	1	0.861145	1	1	1
IPR005174	Domain	Domain unknown function DUF295	1	1	0.861145	1	1	1
IPR000184	Domain	Bacterial surface antigen (D15)	1	0.872404	1	1	1	1
IPR006171	Domain	TOPRIM domain	1	0.872404	1	1	1	1
IPR006917	Family	SOUL haem-binding protein	1	0.872404	1	1	1	1
IPR018501	Domain	DDT domain	1	0.872404	1	1	1	1
IPR015425	Domain	Formin, FH2 domain	1	0.872486	1	1	1	1
IPR023179	.	GTP-binding protein, orthogonal bundle domain	1	0.872486	1	1	1	1
IPR000850	Family	Adenylate kinase/UMP-CMP kinase	0.875815	1	1	1	1	1
IPR001697	Family	Pyruvate kinase	0.875815	1	1	1	1	1
IPR002655	Domain	Acyl-CoA oxidase, C-terminal	0.875815	1	1	1	1	1
IPR002715	Domain	Nascent polypeptide-associated complex NAC domain	0.875815	1	1	1	1	1
IPR004130	Family	GPN-loop GTPase	0.875815	1	1	1	1	1
IPR004871	Domain	Cleavage/polyadenylation specificity factor, A subunit, C-terminal	0.875815	1	1	1	1	1
IPR005886	Family	UDP-glucose 4-epimerase	0.875815	1	0.939945	1	1	1
IPR006259	Family	Adenylate kinase subfamily	0.875815	1	1	1	1	1
IPR006459	Family	Casparian strip membrane protein	0.875815	1	1	1	1	1
IPR012258	Family	Acyl-CoA oxidase	0.875815	1	1	1	1	1
IPR015793	Domain	Pyruvate kinase, barrel	0.875815	1	1	1	1	1
IPR015795	Domain	Pyruvate kinase, C-terminal	0.875815	1	1	1	1	1
IPR033690	Conserved_site	Adenylate kinase, conserved site	0.875815	1	1	1	1	1
IPR005814	Family	Aminotransferase class-III	1	1	1	1	1	0.887172
IPR006639	Family	Presenilin/signal peptide peptidase	1	1	1	1	1	0.887172
IPR006047	Domain	Glycosyl hydrolase, family 13, catalytic domain	1	1	1	0.88868	1	1
IPR006843	Domain	Plastid lipid-associated protein/fibrillin conserved domain	1	1	1	0.88868	1	1
IPR002641	Domain	Patatin-like phospholipase domain	1	1	0.890237	1	1	1
IPR000637	Conserved_site	HMG-I/HMG-Y, DNA-binding, conserved site	1	1	1	0.892295	1	1
IPR008030	Domain	NmrA-like domain	1	1	1	0.892295	1	1
IPR002781	Family	Transmembrane protein TauE-like	1	1	1	0.912245	1	1
IPR018362	Conserved_site	CCAAT-binding factor, conserved site	1	1	1	0.912245	1	1
IPR029001	.	Inosine triphosphate pyrophosphatase-like	1	1	1	0.912245	1	1
IPR005202	Family	Transcription factor GRAS	1	1	0.924514	1	1	1
IPR004360	Domain	Glyoxalase/fosfomycin resistance/dioxygenase domain	1	1	0.924525	1	1	1
IPR008264	Family	Beta-glucanase	1	1	0.924525	1	1	1
IPR011042	.	Six-bladed beta-propeller, TolB-like	1	1	1	0.927158	1	1
IPR032472	Domain	Argonaute linker 2 domain	1	1	1	0.927158	1	1
IPR000169	Active_site	Cysteine peptidase, cysteine active site	1	0.963594	0.939945	1	1	1
IPR001715	Domain	Calponin homology domain	1	1	1	0.943882	1	1
IPR001781	Domain	Zinc finger, LIM-type	1	1	1	0.943882	1	1
IPR002487	Domain	Transcription factor, K-box	1	1	1	0.943882	1	1
IPR019587	Family	Polyketide cyclase/dehydrase	1	1	1	0.943882	1	1
IPR034732	Domain	Extended PHD (ePHD) domain	1	1	1	0.943882	1	1
IPR029028	.	Alpha/beta knot methyltransferases	1	0.963014	1	1	1	1
IPR003604	Domain	Matrin/U1-C-like, C2H2-type zinc finger	1	0.963594	1	1	1	1
IPR011057	.	Mss4-like	1	0.963594	1	1	1	1
IPR029066	.	PLP-binding barrel	1	0.963594	1	1	1	1
IPR000941	Family	Enolase	0.974702	1	1	1	1	1
IPR001371	Family	Glycoside hydrolase, family 14B, plant	0.974702	1	1	1	1	1
IPR004095	Domain	TGS	0.974702	1	1	1	1	1
IPR016073	Domain	SKP1 component, POZ domain	0.974702	1	1	1	1	1
IPR020811	Domain	Enolase, N-terminal	0.974702	1	1	1	1	1
IPR000387	Domain	Tyrosine-specific protein phosphatases domain	1	1	1	0.979112	1	1
IPR003165	Domain	Piwi domain	1	1	1	0.979112	1	1
IPR014811	Domain	Argonaute, linker 1 domain	1	1	1	0.979112	1	1
IPR032474	Domain	Protein argonaute, N-terminal	1	1	1	0.979112	1	1
IPR000626	Domain	Ubiquitin-like domain	0.988749	1	1	1	1	1
IPR001764	Domain	Glycoside hydrolase, family 3, N-terminal	0.988749	1	1	1	1	1
IPR002772	Domain	Glycoside hydrolase family 3 C-terminal domain	0.988749	1	1	1	1	1
IPR003016	Binding_site	2-oxo acid dehydrogenase, lipoyl-binding site	0.988749	1	1	1	1	1
IPR000048	Binding_site	IQ motif, EF-hand binding site	1	1	1	1	1	1
IPR000061	Domain	SWAP/Surp	1	1	1	1	1	1
IPR000070	Domain	Pectinesterase, catalytic	1	1	1	1	1	1
IPR000086	Domain	NUDIX hydrolase domain	1	1	1	1	1	1
IPR000089	Domain	Biotin/lipoyl attachment	1	1	1	1	1	1
IPR000095	Domain	CRIB domain	1	1	1	1	1	1
IPR000103	.	Pyridine nucleotide-disulphide oxidoreductase, class-II	1	1	1	1	1	1
IPR000133	Family	ER lumen protein retaining receptor	1	1	1	1	1	1
IPR000156	Domain	Ran binding domain	1	1	1	1	1	1
IPR000164	Family	Histone H3/CENP-A	1	1	1	1	1	1
IPR000192	Domain	Aminotransferase class V domain	1	1	1	1	1	1
IPR000194	Domain	ATPase, F1/V1/A1 complex, alpha/beta subunit, nucleotide-binding domain	1	1	1	1	1	1
IPR000195	Domain	Rab-GAP-TBC domain	1	1	1	1	1	1
IPR000198	Domain	Rho GTPase-activating protein domain	1	1	1	1	1	1
IPR000217	Family	Tubulin	1	1	1	1	1	1
IPR000225	.	Armadillo	1	1	1	1	1	1
IPR000245	Family	V-ATPase proteolipid subunit	1	1	1	1	1	1
IPR000246	Family	Peptidase T2, asparaginase 2	1	1	1	1	1	1
IPR000253	Domain	Forkhead-associated (FHA) domain	1	1	1	1	1	1
IPR000261	Domain	EH domain	1	1	1	1	1	1
IPR000262	Domain	FMN-dependent dehydrogenase	1	1	1	1	1	1
IPR000286	Family	Histone deacetylase family	1	1	1	1	1	1
IPR000300	Domain	Inositol polyphosphate-related phosphatase	1	1	1	1	1	1
IPR000306	Domain	FYVE zinc finger	1	1	1	1	1	1
IPR000308	Family	14-3-3 protein	1	1	1	1	1	1
IPR000313	Domain	PWWP domain	1	1	1	1	1	1
IPR000322	Domain	Glycoside hydrolase family 31, TIM barrel domain	1	1	1	1	1	1
IPR000330	Domain	SNF2, N-terminal	1	1	1	1	1	1
IPR000357	.	HEAT repeat	1	1	1	1	1	1
IPR000368	Domain	Sucrose synthase	1	1	1	1	1	1
IPR000403	Domain	Phosphatidylinositol 3-/4-kinase, catalytic domain	1	1	1	1	1	1
IPR000408	.	Regulator of chromosome condensation, RCC1	1	1	1	1	1	1
IPR000409	Domain	BEACH domain	1	1	1	1	1	1
IPR000462	Family	CDP-alcohol phosphatidyltransferase	1	1	1	1	1	1
IPR000467	Domain	G-patch domain	1	1	1	1	1	1
IPR000494	Domain	Receptor L-domain	1	1	1	1	1	1
IPR000504	Domain	RNA recognition motif domain	1	1	1	1	1	1
IPR000547	.	Clathrin, heavy chain/VPS, 7-fold repeat	1	1	1	1	1	1
IPR000555	Domain	JAB1/MPN/MOV34 metalloenzyme domain	1	1	1	1	1	1
IPR000558	Family	Histone H2B	1	1	1	1	1	1
IPR000569	Domain	HECT domain	1	1	1	1	1	1
IPR000571	Domain	Zinc finger, CCCH-type	1	1	1	1	1	1
IPR000573	Domain	Aconitase A/isopropylmalate dehydratase small subunit, swivel domain	1	1	1	1	1	1
IPR000582	Domain	Acyl-CoA-binding protein, ACBP	1	1	1	1	1	1
IPR000594	Domain	THIF-type NAD/FAD binding fold	1	1	1	1	1	1
IPR000608	Domain	Ubiquitin-conjugating enzyme E2	1	1	1	1	1	1
IPR000642	Domain	Peptidase M41	1	1	1	1	1	1
IPR000648	Family	Oxysterol-binding protein	1	1	1	1	1	1
IPR000649	Family	Initiation factor 2B-related	1	1	1	1	1	1
IPR000679	Domain	Zinc finger, GATA-type	1	1	1	1	1	1
IPR000690	Domain	Matrin/U1-C, C2H2-type zinc finger	1	1	1	1	1	1
IPR000704	Family	Casein kinase II, regulatory subunit	1	1	1	1	1	1
IPR000717	Domain	Proteasome component (PCI) domain	1	1	1	1	1	1
IPR000743	Family	Glycoside hydrolase, family 28	1	1	1	1	1	1
IPR000760	Family	Inositol monophosphatase-like	1	1	1	1	1	1
IPR000764	Family	Uridine kinase-like	1	1	1	1	1	1
IPR000796	Family	Aspartate/other aminotransferase	1	1	1	1	1	1
IPR000808	Conserved_site	Iron-sulfur cluster carrier protein-like, conserved site	1	1	1	1	1	1
IPR000873	Domain	AMP-dependent synthetase/ligase domain	1	1	1	1	1	1
IPR000889	Family	Glutathione peroxidase	1	1	1	1	1	1
IPR000891	Domain	Pyruvate carboxyltransferase	1	1	1	1	1	1
IPR000904	Domain	Sec7 domain	1	1	1	1	1	1
IPR000909	Domain	Phosphatidylinositol-specific phospholipase C, X domain	1	1	1	1	1	1
IPR000922	Domain	D-galactoside/L-rhamnose binding SUEL lectin domain	1	1	1	1	1	1
IPR000924	Family	Glutamyl/glutaminyl-tRNA synthetase	1	1	1	1	1	1
IPR000953	Domain	Chromo/chromo shadow domain	1	1	1	1	1	1
IPR000961	Domain	AGC-kinase, C-terminal	1	1	1	1	1	1
IPR001002	Domain	Chitin-binding, type 1	1	1	1	1	1	1
IPR001017	Domain	Dehydrogenase, E1 component	1	1	1	1	1	1
IPR001019	Family	Guanine nucleotide binding protein (G-protein), alpha subunit	1	1	1	1	1	1
IPR001025	Domain	Bromo adjacent homology (BAH) domain	1	1	1	1	1	1
IPR001030	Domain	Aconitase/3-isopropylmalate dehydratase large subunit, alpha/beta/alpha domain	1	1	1	1	1	1
IPR001040	Family	Translation Initiation factor eIF- 4e	1	1	1	1	1	1
IPR001045	Family	Spermidine/spermine synthases	1	1	1	1	1	1
IPR001075	Domain	NIF system FeS cluster assembly, NifU, C-terminal	1	1	1	1	1	1
IPR001085	Family	Serine hydroxymethyltransferase	1	1	1	1	1	1
IPR001086	Domain	Prephenate dehydratase	1	1	1	1	1	1
IPR001094	Domain	Flavodoxin-like	1	1	1	1	1	1
IPR001099	Domain	Chalcone/stilbene synthase, N-terminal	1	1	1	1	1	1
IPR001104	Domain	3-oxo-5-alpha-steroid 4-dehydrogenase, C-terminal	1	1	1	1	1	1
IPR001164	Domain	Arf GTPase activating protein	1	1	1	1	1	1
IPR001202	Domain	WW domain	1	1	1	1	1	1
IPR001206	Domain	Diacylglycerol kinase, catalytic domain	1	1	1	1	1	1
IPR001214	Domain	SET domain	1	1	1	1	1	1
IPR001216	Binding_site	Cysteine synthase/cystathionine beta-synthase, pyridoxal-phosphate attachment site	1	1	1	1	1	1
IPR001222	Domain	Zinc finger, TFIIS-type	1	1	1	1	1	1
IPR001232	Family	S-phase kinase-associated protein 1-like	1	1	1	1	1	1
IPR001236	Domain	Lactate/malate dehydrogenase, N-terminal	1	1	1	1	1	1
IPR001251	Domain	CRAL-TRIO lipid binding domain	1	1	1	1	1	1
IPR001252	Active_site	Malate dehydrogenase, active site	1	1	1	1	1	1
IPR001269	Family	tRNA-dihydrouridine synthase	1	1	1	1	1	1
IPR001279	Domain	Metallo-beta-lactamase	1	1	1	1	1	1
IPR001310	Family	Histidine triad (HIT) protein	1	1	1	1	1	1
IPR001365	Domain	Adenosine deaminase domain	1	1	1	1	1	1
IPR001373	Domain	Cullin, N-terminal	1	1	1	1	1	1
IPR001374	Domain	R3H domain	1	1	1	1	1	1
IPR001375	Domain	Peptidase S9, prolyl oligopeptidase, catalytic domain	1	1	1	1	1	1
IPR001382	Family	Glycoside hydrolase family 47	1	1	1	1	1	1
IPR001388	Family	Synaptobrevin-like	1	1	1	1	1	1
IPR001392	Family	Clathrin adaptor, mu subunit	1	1	1	1	1	1
IPR001394	Domain	Peptidase C19, ubiquitin carboxyl-terminal hydrolase	1	1	1	1	1	1
IPR001431	Binding_site	Peptidase M16, zinc-binding site	1	1	1	1	1	1
IPR001440	.	Tetratricopeptide repeat 1	1	1	1	1	1	1
IPR001441	Family	Decaprenyl diphosphate synthase-like	1	1	1	1	1	1
IPR001452	Domain	SH3 domain	1	1	1	1	1	1
IPR001487	Domain	Bromodomain	1	1	1	1	1	1
IPR001494	Domain	Importin-beta, N-terminal domain	1	1	1	1	1	1
IPR001537	Domain	tRNA/rRNA methyltransferase, SpoU type	1	1	1	1	1	1
IPR001544	Family	Aminotransferase class IV	1	1	1	1	1	1
IPR001554	Family	Glycoside hydrolase, family 14	1	1	1	1	1	1
IPR001557	Family	L-lactate/malate dehydrogenase	1	1	1	1	1	1
IPR001563	Family	Peptidase S10, serine carboxypeptidase	1	1	1	1	1	1
IPR001574	Family	Ribosome-inactivating protein	1	1	1	1	1	1
IPR001578	Domain	Peptidase C12, ubiquitin carboxyl-terminal hydrolase	1	1	1	1	1	1
IPR001594	Domain	Palmitoyltransferase, DHHC domain	1	1	1	1	1	1
IPR001606	Domain	ARID DNA-binding domain	1	1	1	1	1	1
IPR001607	Domain	Zinc finger, UBP-type	1	1	1	1	1	1
IPR001609	Domain	Myosin head, motor domain	1	1	1	1	1	1
IPR001619	Family	Sec1-like protein	1	1	1	1	1	1
IPR001660	Domain	Sterile alpha motif domain	1	1	1	1	1	1
IPR001680	.	WD40 repeat	1	1	1	1	1	1
IPR001683	Domain	Phox homology	1	1	1	1	1	1
IPR001727	Family	GDT1-like	1	1	1	1	1	1
IPR001736	Domain	Phospholipase D/Transphosphatidylase	1	1	1	1	1	1
IPR001739	Domain	Methyl-CpG DNA binding	1	1	1	1	1	1
IPR001752	Domain	Kinesin motor domain	1	1	1	1	1	1
IPR001753	Family	Enoyl-CoA hydratase/isomerase	1	1	1	1	1	1
IPR001772	Domain	Kinase associated domain 1 (KA1)	1	1	1	1	1	1
IPR001810	Domain	F-box domain	1	1	1	1	1	1
IPR001849	Domain	Pleckstrin homology domain	1	1	1	1	1	1
IPR001876	Domain	Zinc finger, RanBP2-type	1	1	1	1	1	1
IPR001878	Domain	Zinc finger, CCHC-type	1	1	1	1	1	1
IPR001891	Family	Malic oxidoreductase	1	1	1	1	1	1
IPR001910	Domain	Inosine/uridine-preferring nucleoside hydrolase domain	1	1	1	1	1	1
IPR001915	Domain	Peptidase M48	1	1	1	1	1	1
IPR001932	Domain	PPM-type phosphatase-like domain	1	1	1	1	1	1
IPR001944	Family	Glycoside hydrolase, family 35	1	1	1	1	1	1
IPR001950	Domain	SUI1 domain	1	1	1	1	1	1
IPR001951	Family	Histone H4	1	1	1	1	1	1
IPR001962	Domain	Asparagine synthase	1	1	1	1	1	1
IPR001965	Domain	Zinc finger, PHD-type	1	1	1	1	1	1
IPR002013	Domain	SAC domain	1	1	1	1	1	1
IPR002014	Domain	VHS domain	1	1	1	1	1	1
IPR002020	Family	Citrate synthase	1	1	1	1	1	1
IPR002028	Family	Tryptophan synthase, alpha chain	1	1	1	1	1	1
IPR002030	.	Mitochondrial brown fat uncoupling protein	1	1	1	1	1	1
IPR002052	Conserved_site	DNA methylase, N-6 adenine-specific, conserved site	1	1	1	1	1	1
IPR002058	Domain	PAP/25A-associated	1	1	1	1	1	1
IPR002075	Domain	Nuclear transport factor 2 domain	1	1	1	1	1	1
IPR002083	Domain	MATH/TRAF domain	1	1	1	1	1	1
IPR002108	Domain	Actin-depolymerising factor homology domain	1	1	1	1	1	1
IPR002109	Domain	Glutaredoxin	1	1	1	1	1	1
IPR002110	.	Ankyrin repeat	1	1	1	1	1	1
IPR002119	Family	Histone H2A	1	1	1	1	1	1
IPR002121	Domain	HRDC domain	1	1	1	1	1	1
IPR002123	Domain	Phospholipid/glycerol acyltransferase	1	1	1	1	1	1
IPR002125	Domain	Cytidine and deoxycytidylate deaminase domain	1	1	1	1	1	1
IPR002133	Family	S-adenosylmethionine synthetase	1	1	1	1	1	1
IPR002139	Family	Ribokinase/fructokinase	1	1	1	1	1	1
IPR002168	Active_site	Lipase, GDXG, putative histidine active site	1	1	1	1	1	1
IPR002173	Conserved_site	Carbohydrate/purine kinase, PfkB, conserved site	1	1	1	1	1	1
IPR002192	Domain	Pyruvate phosphate dikinase, AMP/ATP-binding	1	1	1	1	1	1
IPR002204	Conserved_site	3-hydroxyisobutyrate dehydrogenase-related, conserved site	1	1	1	1	1	1
IPR002225	Domain	3-beta hydroxysteroid dehydrogenase/isomerase	1	1	1	1	1	1
IPR002293	Family	Amino acid/polyamine transporter I	1	1	1	1	1	1
IPR002344	Family	Lupus La protein	1	1	1	1	1	1
IPR002379	Domain	V-ATPase proteolipid subunit C-like domain	1	1	1	1	1	1
IPR002421	Domain	5'-3' exonuclease	1	1	1	1	1	1
IPR002452	Family	Alpha tubulin	1	1	1	1	1	1
IPR002453	Family	Beta tubulin	1	1	1	1	1	1
IPR002464	Conserved_site	DNA/RNA helicase, ATP-dependent, DEAH-box type, conserved site	1	1	1	1	1	1
IPR002470	Family	Peptidase S9A, prolyl oligopeptidase	1	1	1	1	1	1
IPR002483	Domain	PWI domain	1	1	1	1	1	1
IPR002495	Family	Glycosyl transferase, family 8	1	1	1	1	1	1
IPR002498	Domain	Phosphatidylinositol-4-phosphate 4/5-kinase, core	1	1	1	1	1	1
IPR002504	Family	NAD kinase	1	1	1	1	1	1
IPR002523	Family	Mg2+ transporter protein, CorA-like/Zinc transport protein ZntB	1	1	1	1	1	1
IPR002550	Domain	CNNM, transmembrane domain	1	1	1	1	1	1
IPR002553	Domain	Clathrin/coatomer adaptor, adaptin-like, N-terminal	1	1	1	1	1	1
IPR002554	Family	Protein phosphatase 2A, regulatory B subunit, B56	1	1	1	1	1	1
IPR002589	Domain	Macro domain	1	1	1	1	1	1
IPR002634	Family	BolA protein	1	1	1	1	1	1
IPR002652	Domain	Importin-alpha, importin-beta-binding domain	1	1	1	1	1	1
IPR002653	Domain	Zinc finger, A20-type	1	1	1	1	1	1
IPR002659	Family	Glycosyl transferase, family 31	1	1	1	1	1	1
IPR002710	Domain	Dilute domain	1	1	1	1	1	1
IPR002735	Domain	Translation initiation factor IF2/IF5 domain	1	1	1	1	1	1
IPR002777	Family	Prefoldin beta-like	1	1	1	1	1	1
IPR002833	Family	Peptidyl-tRNA hydrolase, PTH2	1	1	1	1	1	1
IPR002893	Domain	Zinc finger, MYND-type	1	1	1	1	1	1
IPR002909	Domain	IPT domain	1	1	1	1	1	1
IPR002921	Domain	Fungal lipase-like domain	1	1	1	1	1	1
IPR002925	Domain	Dienelactone hydrolase	1	1	1	1	1	1
IPR002933	Family	Peptidase M20	1	1	1	1	1	1
IPR002935	Family	Class I-like SAM-dependent O-methyltransferase	1	1	1	1	1	1
IPR002939	Domain	Chaperone DnaJ, C-terminal	1	1	1	1	1	1
IPR002999	Domain	Tudor domain	1	1	1	1	1	1
IPR003008	Domain	Tubulin/FtsZ, GTPase domain	1	1	1	1	1	1
IPR003010	Domain	Carbon-nitrogen hydrolase	1	1	1	1	1	1
IPR003084	Family	Histone deacetylase	1	1	1	1	1	1
IPR003097	Domain	Sulfite reductase [NADPH] flavoprotein alpha-component-like, FAD-binding	1	1	1	1	1	1
IPR003103	Domain	BAG domain	1	1	1	1	1	1
IPR003107	.	HAT (Half-A-TPR) repeat	1	1	1	1	1	1
IPR003111	Domain	Lon protease, N-terminal domain	1	1	1	1	1	1
IPR003121	Domain	SWIB/MDM2 domain	1	1	1	1	1	1
IPR003126	Domain	Zinc finger, UBR-type	1	1	1	1	1	1
IPR003140	Domain	Phospholipase/carboxylesterase/thioesterase	1	1	1	1	1	1
IPR003152	Domain	FATC domain	1	1	1	1	1	1
IPR003169	Domain	GYF domain	1	1	1	1	1	1
IPR003231	Family	Acyl carrier protein	1	1	1	1	1	1
IPR003265	Domain	HhH-GPD domain	1	1	1	1	1	1
IPR003307	Domain	W2 domain	1	1	1	1	1	1
IPR003316	Domain	E2F/DP family, winged-helix DNA-binding domain	1	1	1	1	1	1
IPR003323	Domain	OTU domain	1	1	1	1	1	1
IPR003347	Domain	JmjC domain	1	1	1	1	1	1
IPR003349	Domain	JmjN domain	1	1	1	1	1	1
IPR003386	Family	Lecithin:cholesterol/phospholipid:diacylglycerol acyltransferase	1	1	1	1	1	1
IPR003395	Domain	RecF/RecN/SMC, N-terminal	1	1	1	1	1	1
IPR003397	.	Mitochondrial inner membrane translocase subunit Tim17/Tim22/Tim23/peroxisomal protein PMP24	1	1	1	1	1	1
IPR003406	Family	Glycosyl transferase, family 14	1	1	1	1	1	1
IPR003409	.	MORN motif	1	1	1	1	1	1
IPR003527	Conserved_site	Mitogen-activated protein (MAP) kinase, conserved site	1	1	1	1	1	1
IPR003578	Family	Small GTPase Rho	1	1	1	1	1	1
IPR003616	Domain	Post-SET domain	1	1	1	1	1	1
IPR003617	Domain	Transcription elongation factor, TFIIS/CRSP70, N-terminal, sub-type	1	1	1	1	1	1
IPR003651	Conserved_site	Endonuclease III-like, iron-sulphur cluster loop motif	1	1	1	1	1	1
IPR003653	Domain	Ulp1 protease family, C-terminal catalytic domain	1	1	1	1	1	1
IPR003656	Domain	Zinc finger, BED-type	1	1	1	1	1	1
IPR003736	Domain	Phenylacetic acid degradation-related domain	1	1	1	1	1	1
IPR003822	.	Paired amphipathic helix	1	1	1	1	1	1
IPR003855	Family	Potassium transporter	1	1	1	1	1	1
IPR003864	Domain	CSC1/OSCA1-like, 7TM region	1	1	1	1	1	1
IPR003888	Conserved_site	FY-rich, N-terminal	1	1	1	1	1	1
IPR003889	Conserved_site	FY-rich, C-terminal	1	1	1	1	1	1
IPR003890	Domain	MIF4G-like, type 3	1	1	1	1	1	1
IPR003891	Domain	Initiation factor eIF-4 gamma, MA3	1	1	1	1	1	1
IPR003892	Domain	Ubiquitin system component CUE	1	1	1	1	1	1
IPR003903	Conserved_site	Ubiquitin interacting motif	1	1	1	1	1	1
IPR003953	Domain	FAD-dependent oxidoreductase 2, FAD binding domain	1	1	1	1	1	1
IPR003954	Domain	RNA recognition motif domain, eukaryote	1	1	1	1	1	1
IPR004000	Family	Actin family	1	1	1	1	1	1
IPR004001	Conserved_site	Actin, conserved site	1	1	1	1	1	1
IPR004009	Domain	Myosin, N-terminal, SH3-like	1	1	1	1	1	1
IPR004082	Family	Protein OBERON	1	1	1	1	1	1
IPR004087	Domain	K Homology domain	1	1	1	1	1	1
IPR004088	Domain	K Homology domain, type 1	1	1	1	1	1	1
IPR004099	Domain	Pyridine nucleotide-disulphide oxidoreductase, dimerisation domain	1	1	1	1	1	1
IPR004100	Domain	ATPase, F1/V1/A1 complex, alpha/beta subunit, N-terminal domain	1	1	1	1	1	1
IPR004101	Domain	Mur ligase, C-terminal	1	1	1	1	1	1
IPR004143	Domain	Biotinyl protein ligase (BPL) and lipoyl protein ligase (LPL), catalytic domain	1	1	1	1	1	1
IPR004152	Domain	GAT domain	1	1	1	1	1	1
IPR004159	Family	Putative S-adenosyl-L-methionine-dependent methyltransferase	1	1	1	1	1	1
IPR004167	Domain	Peripheral subunit-binding domain	1	1	1	1	1	1
IPR004181	Domain	Zinc finger, MIZ-type	1	1	1	1	1	1
IPR004198	Domain	Zinc finger, C5HC2-type	1	1	1	1	1	1
IPR004252	Family	Probable transposase, Ptta/En/Spm, plant	1	1	1	1	1	1
IPR004263	Family	Exostosin-like	1	1	1	1	1	1
IPR004274	Domain	FCP1 homology domain	1	1	1	1	1	1
IPR004299	Family	Membrane bound O-acyl transferase, MBOAT	1	1	1	1	1	1
IPR004333	Domain	SBP domain	1	1	1	1	1	1
IPR004343	Domain	Plus-3 domain	1	1	1	1	1	1
IPR004358	Domain	Signal transduction histidine kinase-related protein, C-terminal	1	1	1	1	1	1
IPR004403	Family	Peptide chain release factor eRF1/aRF1	1	1	1	1	1	1
IPR004480	Family	Monothiol glutaredoxin-related	1	1	1	1	1	1
IPR004589	Family	DNA helicase, ATP-dependent, RecQ type	1	1	1	1	1	1
IPR004680	Domain	Citrate transporter-like domain	1	1	1	1	1	1
IPR004821	Domain	Cytidyltransferase-like domain	1	1	1	1	1	1
IPR004838	Binding_site	Aminotransferases, class-I, pyridoxal-phosphate-binding site	1	1	1	1	1	1
IPR004839	Domain	Aminotransferase, class I/classII	1	1	1	1	1	1
IPR004843	Domain	Calcineurin-like phosphoesterase domain, ApaH type	1	1	1	1	1	1
IPR004853	Domain	Sugar phosphate transporter domain	1	1	1	1	1	1
IPR004910	Domain	Yippee/Mis18/Cereblon	1	1	1	1	1	1
IPR004938	Family	Xyloglucan fucosyltransferase	1	1	1	1	1	1
IPR005025	Domain	NADPH-dependent FMN reductase-like	1	1	1	1	1	1
IPR005027	Family	Glycosyl transferase, family 43	1	1	1	1	1	1
IPR005031	Domain	Coenzyme Q-binding protein COQ10, START domain	1	1	1	1	1	1
IPR005062	Domain	SAC3/GANP/THP3, conserved domain	1	1	1	1	1	1
IPR005097	Domain	Saccharopine dehydrogenase, NADP binding domain	1	1	1	1	1	1
IPR005135	Domain	Endonuclease/exonuclease/phosphatase	1	1	1	1	1	1
IPR005140	Domain	eRF1 domain 1/Pelota-like	1	1	1	1	1	1
IPR005141	Domain	eRF1 domain 2	1	1	1	1	1	1
IPR005142	Domain	eRF1 domain 3	1	1	1	1	1	1
IPR005172	Domain	CRC domain	1	1	1	1	1	1
IPR005175	Domain	PPC domain	1	1	1	1	1	1
IPR005178	Family	Organic solute transporter subunit alpha/Transmembrane protein 184	1	1	1	1	1	1
IPR005199	Family	Glycoside hydrolase, family 79	1	1	1	1	1	1
IPR005269	Family	Cytokinin riboside 5'-monophosphate phosphoribohydrolase LOG	1	1	1	1	1	1
IPR005336	Family	Mitochondrial pyruvate carrier	1	1	1	1	1	1
IPR005349	Family	TMEM14 family	1	1	1	1	1	1
IPR005379	Domain	Factor of DNA methylation 1-5/IDN2 , domain XH	1	1	1	1	1	1
IPR005380	Domain	XS domain	1	1	1	1	1	1
IPR005381	Domain	Zinc finger-XS domain	1	1	1	1	1	1
IPR005475	Domain	Transketolase-like, pyrimidine-binding domain	1	1	1	1	1	1
IPR005479	Domain	Carbamoyl-phosphate synthetase large subunit-like, ATP-binding domain	1	1	1	1	1	1
IPR005491	Domain	ENT domain	1	1	1	1	1	1
IPR005559	Domain	CG-1 DNA-binding domain	1	1	1	1	1	1
IPR005592	Domain	Mono-/di-acylglycerol lipase, N-terminal	1	1	1	1	1	1
IPR005599	Family	GPI mannosyltransferase	1	1	1	1	1	1
IPR005607	Domain	BSD domain	1	1	1	1	1	1
IPR005801	.	ADC synthase	1	1	1	1	1	1
IPR005811	Domain	ATP-citrate synthase/succinyl-CoA ligase, C-terminal domain	1	1	1	1	1	1
IPR005818	Domain	Linker histone H1/H5, domain H15	1	1	1	1	1	1
IPR005819	Family	Linker histone H1/H5	1	1	1	1	1	1
IPR005835	Domain	Nucleotidyl transferase domain	1	1	1	1	1	1
IPR005836	Conserved_site	ADP-glucose pyrophosphorylase, conserved site	1	1	1	1	1	1
IPR005844	Domain	Alpha-D-phosphohexomutase, alpha/beta/alpha domain I	1	1	1	1	1	1
IPR005846	Domain	Alpha-D-phosphohexomutase, alpha/beta/alpha domain III	1	1	1	1	1	1
IPR005874	Family	Eukaryotic translation initiation factor SUI1	1	1	1	1	1	1
IPR005936	Family	ATP-dependent zinc metalloprotease, FtsH	1	1	1	1	1	1
IPR005937	.	26S proteasome subunit P45	1	1	1	1	1	1
IPR005955	Family	Glutathione S-transferases, class Zeta	1	1	1	1	1	1
IPR006048	Domain	Alpha-amylase/branching enzyme, C-terminal all beta	1	1	1	1	1	1
IPR006076	Domain	FAD dependent oxidoreductase	1	1	1	1	1	1
IPR006083	Domain	Phosphoribulokinase/uridine kinase	1	1	1	1	1	1
IPR006084	Family	XPG/Rad2 endonuclease	1	1	1	1	1	1
IPR006085	Domain	XPG, N-terminal	1	1	1	1	1	1
IPR006086	Domain	XPG-I domain	1	1	1	1	1	1
IPR006091	Domain	Acyl-CoA oxidase/dehydrogenase, middle domain	1	1	1	1	1	1
IPR006108	Domain	3-hydroxyacyl-CoA dehydrogenase, C-terminal	1	1	1	1	1	1
IPR006139	Domain	D-isomer specific 2-hydroxyacid dehydrogenase, catalytic domain	1	1	1	1	1	1
IPR006140	Domain	D-isomer specific 2-hydroxyacid dehydrogenase, NAD-binding domain	1	1	1	1	1	1
IPR006162	.	Phosphopantetheine attachment site	1	1	1	1	1	1
IPR006166	Domain	ERCC4 domain	1	1	1	1	1	1
IPR006176	Domain	3-hydroxyacyl-CoA dehydrogenase, NAD binding	1	1	1	1	1	1
IPR006180	Conserved_site	3-hydroxyacyl-CoA dehydrogenase, conserved site	1	1	1	1	1	1
IPR006186	Domain	Serine/threonine-specific protein phosphatase/bis(5-nucleosyl)-tetraphosphatase	1	1	1	1	1	1
IPR006204	Domain	GHMP kinase N-terminal domain	1	1	1	1	1	1
IPR006206	Family	Mevalonate/galactokinase	1	1	1	1	1	1
IPR006357	Family	HAD-superfamily hydrolase, subfamily IIA	1	1	1	1	1	1
IPR006380	Domain	Sucrose phosphatase-like domain	1	1	1	1	1	1
IPR006407	Family	1,4-alpha-glucan-branching enzyme, GlgB	1	1	1	1	1	1
IPR006534	Family	P-type ATPase, subfamily IIIA	1	1	1	1	1	1
IPR006553	.	Leucine-rich repeat, cysteine-containing subtype	1	1	1	1	1	1
IPR006560	Domain	AWS domain	1	1	1	1	1	1
IPR006566	Domain	FBD domain	1	1	1	1	1	1
IPR006569	Domain	CID domain	1	1	1	1	1	1
IPR006571	Domain	TLDc domain	1	1	1	1	1	1
IPR006575	Domain	RWD domain	1	1	1	1	1	1
IPR006594	Conserved_site	LIS1 homology motif	1	1	1	1	1	1
IPR006595	Domain	CTLH, C-terminal LisH motif	1	1	1	1	1	1
IPR006597	.	Sel1-like repeat	1	1	1	1	1	1
IPR006599	Domain	CARP motif	1	1	1	1	1	1
IPR006626	.	Parallel beta-helix repeat	1	1	1	1	1	1
IPR006630	Domain	La-type HTH domain	1	1	1	1	1	1
IPR006634	Domain	TRAM/LAG1/CLN8 homology domain	1	1	1	1	1	1
IPR006636	Domain	Heat shock chaperonin-binding	1	1	1	1	1	1
IPR006652	.	Kelch repeat type 1	1	1	1	1	1	1
IPR006671	Domain	Cyclin, N-terminal	1	1	1	1	1	1
IPR006674	Domain	HD domain	1	1	1	1	1	1
IPR006683	Domain	Thioesterase domain	1	1	1	1	1	1
IPR006692	Domain	Coatomer, WD associated region	1	1	1	1	1	1
IPR006703	Domain	AIG1-type guanine nucleotide-binding (G) domain	1	1	1	1	1	1
IPR006760	Family	Endosulphine	1	1	1	1	1	1
IPR006775	Domain	Glycosyl-hydrolase family 116, catalytic region	1	1	1	1	1	1
IPR006813	Family	Glycosyl transferase, family 17	1	1	1	1	1	1
IPR006816	Domain	ELMO domain	1	1	1	1	1	1
IPR006852	Family	Alkaline ceramidase TOD1/Probable hexosyltransferase MUCI70	1	1	1	1	1	1
IPR006869	Domain	Domain of unknown function DUF547	1	1	1	1	1	1
IPR006873	Family	Protein of unknown function DUF620	1	1	1	1	1	1
IPR006895	Domain	Zinc finger, Sec23/Sec24-type	1	1	1	1	1	1
IPR006896	Domain	Sec23/Sec24, trunk domain	1	1	1	1	1	1
IPR006900	Domain	Sec23/Sec24, helical domain	1	1	1	1	1	1
IPR006903	.	RNA polymerase II-binding domain	1	1	1	1	1	1
IPR006935	Domain	Helicase/UvrB, N-terminal	1	1	1	1	1	1
IPR006943	Domain	Domain of unknown function DUF641, plant	1	1	1	1	1	1
IPR007122	Family	Villin/Gelsolin	1	1	1	1	1	1
IPR007123	Domain	Gelsolin-like domain	1	1	1	1	1	1
IPR007125	Domain	Histone H2A/H2B/H3	1	1	1	1	1	1
IPR007130	Family	Diacylglycerol acyltransferase	1	1	1	1	1	1
IPR007194	Family	Transport protein particle (TRAPP) component	1	1	1	1	1	1
IPR007201	Domain	Mei2-like, C-terminal RNA recognition motif	1	1	1	1	1	1
IPR007209	Domain	RNase L inhibitor RLI-like, possible metal-binding domain	1	1	1	1	1	1
IPR007235	Domain	Glycosyl transferase, family 28, C-terminal	1	1	1	1	1	1
IPR007259	Family	Gamma-tubulin complex component protein	1	1	1	1	1	1
IPR007271	Family	Nucleotide-sugar transporter	1	1	1	1	1	1
IPR007275	Domain	YTH domain	1	1	1	1	1	1
IPR007282	Domain	NOT2/NOT3/NOT5, C-terminal	1	1	1	1	1	1
IPR007325	Family	Kynurenine formamidase/cyclase-like	1	1	1	1	1	1
IPR007482	Family	Protein-tyrosine phosphatase-like, PTPLA	1	1	1	1	1	1
IPR007493	Family	Protein of unknown function DUF538	1	1	1	1	1	1
IPR007502	Domain	Helicase-associated domain	1	1	1	1	1	1
IPR007526	Domain	SWIRM domain	1	1	1	1	1	1
IPR007529	Domain	Zinc finger, HIT-type	1	1	1	1	1	1
IPR007573	Family	QWRF family	1	1	1	1	1	1
IPR007590	Family	Saf4/Yju2 protein	1	1	1	1	1	1
IPR007592	Family	GLABROUS1 enhancer-binding protein family	1	1	1	1	1	1
IPR007612	Family	LURP-one-related	1	1	1	1	1	1
IPR007700	Domain	Domain of unknown function DUF668	1	1	1	1	1	1
IPR007705	Domain	Vesicle transport v-SNARE, N-terminal	1	1	1	1	1	1
IPR007728	Domain	Pre-SET domain	1	1	1	1	1	1
IPR007751	Domain	Domain of unknown function DUF676, lipase-like	1	1	1	1	1	1
IPR007863	Domain	Peptidase M16, C-terminal	1	1	1	1	1	1
IPR007877	Family	Protein of unknown function DUF707	1	1	1	1	1	1
IPR008146	Domain	Glutamine synthetase, catalytic domain	1	1	1	1	1	1
IPR008147	Domain	Glutamine synthetase, N-terminal domain	1	1	1	1	1	1
IPR008152	Domain	Clathrin adaptor, alpha/beta/gamma-adaptin, appendage, Ig-like subdomain	1	1	1	1	1	1
IPR008254	Domain	Flavodoxin/nitric oxide synthase	1	1	1	1	1	1
IPR008259	Active_site	FMN-dependent alpha-hydroxy acid dehydrogenase, active site	1	1	1	1	1	1
IPR008280	.	Tubulin/FtsZ, C-terminal	1	1	1	1	1	1
IPR008395	Domain	Agenet-like domain	1	1	1	1	1	1
IPR008507	Family	Protein of unknown function DUF789	1	1	1	1	1	1
IPR008511	Family	Protein ROH1-like	1	1	1	1	1	1
IPR008521	Family	Magnesium transporter NIPA	1	1	1	1	1	1
IPR008540	Domain	BES1/BZR1 plant transcription factor, N-terminal	1	1	1	1	1	1
IPR008545	Family	WEB family	1	1	1	1	1	1
IPR008547	Family	Protein of unknown function DUF829, TMEM53	1	1	1	1	1	1
IPR008587	Family	Filament-like plant protein	1	1	1	1	1	1
IPR008598	Domain	Drought induced 19 protein type, zinc-binding domain	1	1	1	1	1	1
IPR008656	Family	Inositol-tetrakisphosphate 1-kinase	1	1	1	1	1	1
IPR008700	Domain	RIN4, pathogenic type III effector avirulence factor Avr cleavage site	1	1	1	1	1	1
IPR008733	Family	Peroxisomal biogenesis factor 11	1	1	1	1	1	1
IPR008758	Family	Peptidase S28	1	1	1	1	1	1
IPR008918	Conserved_site	Helix-hairpin-helix motif, class 2	1	1	1	1	1	1
IPR008921	.	DNA polymerase III, clamp loader complex, gamma/delta/delta subunit, C-terminal	1	1	1	1	1	1
IPR008936	.	Rho GTPase activation protein	1	1	1	1	1	1
IPR008942	.	ENTH/VHS	1	1	1	1	1	1
IPR008971	.	HSP40/DnaJ peptide-binding	1	1	1	1	1	1
IPR008974	.	TRAF-like	1	1	1	1	1	1
IPR008979	.	Galactose-binding domain-like	1	1	1	1	1	1
IPR008984	.	SMAD/FHA domain	1	1	1	1	1	1
IPR009010	.	Aspartate decarboxylase-like domain	1	1	1	1	1	1
IPR009014	.	Transketolase C-terminal/Pyruvate-ferredoxin oxidoreductase domain II	1	1	1	1	1	1
IPR009028	.	Coatomer/calthrin adaptor appendage, C-terminal subdomain	1	1	1	1	1	1
IPR009060	.	UBA-like	1	1	1	1	1	1
IPR009071	Domain	High mobility group box domain	1	1	1	1	1	1
IPR009072	.	Histone-fold	1	1	1	1	1	1
IPR009075	Domain	Acyl-CoA dehydrogenase/oxidase, C-terminal	1	1	1	1	1	1
IPR009081	Domain	Phosphopantetheine binding ACP domain	1	1	1	1	1	1
IPR009091	.	Regulator of chromosome condensation 1/beta-lactamase-inhibitor protein II	1	1	1	1	1	1
IPR009100	.	Acyl-CoA dehydrogenase/oxidase, N-terminal and middle domain	1	1	1	1	1	1
IPR009145	Family	U2 auxiliary factor small subunit	1	1	1	1	1	1
IPR009288	Domain	Gamma-glutamylcyclotransferase, AIG2-like domain	1	1	1	1	1	1
IPR009291	Family	Vacuolar protein sorting-associated protein 62	1	1	1	1	1	1
IPR009305	Family	2-hydroxy-palmitic acid dioxygenase Mpo1-like	1	1	1	1	1	1
IPR009457	Domain	THH1/TOM1/TOM3 domain	1	1	1	1	1	1
IPR009543	Domain	Vacuolar protein sorting-associated protein 13, VPS13 adaptor binding domain	1	1	1	1	1	1
IPR009719	Domain	GBF-interacting protein 1, N-terminal	1	1	1	1	1	1
IPR009768	Family	Microtubule-associated protein 70	1	1	1	1	1	1
IPR009769	Domain	Protein ENHANCED DISEASE RESISTANCE 2, C-terminal	1	1	1	1	1	1
IPR009818	Domain	Ataxin-2, C-terminal	1	1	1	1	1	1
IPR010089	Family	Flavoprotein WrbA-like	1	1	1	1	1	1
IPR010097	Family	Malate dehydrogenase, type 1	1	1	1	1	1	1
IPR010237	Family	Pyrimidine 5-nucleotidase	1	1	1	1	1	1
IPR010658	Domain	Nodulin-like	1	1	1	1	1	1
IPR010720	Domain	Alpha-L-arabinofuranosidase, C-terminal	1	1	1	1	1	1
IPR010820	Domain	UBA-like domain DUF1421	1	1	1	1	1	1
IPR010908	Domain	Longin domain	1	1	1	1	1	1
IPR011011	.	Zinc finger, FYVE/PHD-type	1	1	1	1	1	1
IPR011012	.	Longin-like domain	1	1	1	1	1	1
IPR011013	.	Galactose mutarotase-like domain	1	1	1	1	1	1
IPR011016	Domain	Zinc finger, RING-CH-type	1	1	1	1	1	1
IPR011025	.	G protein alpha subunit, helical insertion	1	1	1	1	1	1
IPR011037	.	Pyruvate kinase-like, insert domain	1	1	1	1	1	1
IPR011043	.	Galactose oxidase/kelch, beta-propeller	1	1	1	1	1	1
IPR011044	.	Quinoprotein amine dehydrogenase, beta chain-like	1	1	1	1	1	1
IPR011050	.	Pectin lyase fold/virulence factor	1	1	1	1	1	1
IPR011053	.	Single hybrid motif	1	1	1	1	1	1
IPR011054	.	Rudiment single hybrid motif	1	1	1	1	1	1
IPR011059	.	Metal-dependent hydrolase, composite domain	1	1	1	1	1	1
IPR011074	Domain	CRAL/TRIO, N-terminal domain	1	1	1	1	1	1
IPR011108	Domain	Zn-dependent metallo-hydrolase, RNA specificity domain	1	1	1	1	1	1
IPR011124	Domain	Zinc finger, CW-type	1	1	1	1	1	1
IPR011141	Family	Polyketide synthase, type III	1	1	1	1	1	1
IPR011146	Domain	HIT-like domain	1	1	1	1	1	1
IPR011249	.	Metalloenzyme, LuxS/M16 peptidase-like	1	1	1	1	1	1
IPR011257	.	DNA glycosylase	1	1	1	1	1	1
IPR011333	.	SKP1/BTB/POZ domain	1	1	1	1	1	1
IPR011335	.	Restriction endonuclease type II-like	1	1	1	1	1	1
IPR011402	Family	Phospholipase D, plant	1	1	1	1	1	1
IPR011417	Domain	AP180 N-terminal homology (ANTH) domain	1	1	1	1	1	1
IPR011611	Domain	Carbohydrate kinase PfkB	1	1	1	1	1	1
IPR011650	Domain	Peptidase M20, dimerisation domain	1	1	1	1	1	1
IPR011659	.	WD40-like Beta Propeller	1	1	1	1	1	1
IPR011676	Domain	Domain of unknown function DUF1618	1	1	1	1	1	1
IPR011684	Domain	Protein Networked (NET), actin-binding (NAB) domain	1	1	1	1	1	1
IPR011685	.	LETM1-like	1	1	1	1	1	1
IPR011709	Domain	DEAD-box helicase, OB fold	1	1	1	1	1	1
IPR011761	Domain	ATP-grasp fold	1	1	1	1	1	1
IPR011765	Domain	Peptidase M16, N-terminal	1	1	1	1	1	1
IPR011766	Domain	Thiamine pyrophosphate enzyme, TPP-binding	1	1	1	1	1	1
IPR011767	Active_site	Glutaredoxin active site	1	1	1	1	1	1
IPR011831	Family	Glucose-1-phosphate adenylyltransferase	1	1	1	1	1	1
IPR011899	Domain	Glutaredoxin, eukaryotic/virial	1	1	1	1	1	1
IPR011905	Family	Glutaredoxin-like, plant II	1	1	1	1	1	1
IPR011948	Domain	Dullard phosphatase domain, eukaryotic	1	1	1	1	1	1
IPR011989	.	Armadillo-like helical	1	1	1	1	1	1
IPR011991	Domain	ArsR-like helix-turn-helix domain	1	1	1	1	1	1
IPR011993	.	PH domain-like	1	1	1	1	1	1
IPR012000	Domain	Thiamine pyrophosphate enzyme, central domain	1	1	1	1	1	1
IPR012001	Domain	Thiamine pyrophosphate enzyme, N-terminal TPP-binding domain	1	1	1	1	1	1
IPR012004	Family	Pyrophosphate-dependent phosphofructokinase TP0108-type	1	1	1	1	1	1
IPR012133	Family	Alpha-hydroxy acid dehydrogenase, FMN-dependent	1	1	1	1	1	1
IPR012164	Family	DNA-directed RNA polymerase subunit/transcription factor S	1	1	1	1	1	1
IPR012301	Domain	Malic enzyme, N-terminal domain	1	1	1	1	1	1
IPR012302	Domain	Malic enzyme, NAD-binding	1	1	1	1	1	1
IPR012328	Domain	Chalcone/stilbene synthase, C-terminal	1	1	1	1	1	1
IPR012334	.	Pectin lyase fold	1	1	1	1	1	1
IPR012337	.	Ribonuclease H-like domain	1	1	1	1	1	1
IPR012349	.	FMN-binding split barrel	1	1	1	1	1	1
IPR012392	Family	Very-long-chain 3-ketoacyl-CoA synthase	1	1	1	1	1	1
IPR012417	Domain	Calmodulin-binding domain, plant	1	1	1	1	1	1
IPR012438	Family	Protein of unknown function DUF1639	1	1	1	1	1	1
IPR012458	Domain	Domain of unknown function DUF1664	1	1	1	1	1	1
IPR012474	Family	Frigida-like	1	1	1	1	1	1
IPR012819	Family	Sucrose-phosphate synthase, plant	1	1	1	1	1	1
IPR012820	Family	Sucrose synthase, plant/cyanobacteria	1	1	1	1	1	1
IPR012864	Family	Cysteine oxygenase/2-aminoethanethiol dioxygenase	1	1	1	1	1	1
IPR012866	Family	Protein of unknown function DUF1644	1	1	1	1	1	1
IPR012881	Family	Protein of unknown function DUF1685	1	1	1	1	1	1
IPR012921	Domain	Spen paralogue and orthologue SPOC, C-terminal	1	1	1	1	1	1
IPR012936	Domain	Endoplasmic reticulum vesicle transporter, C-terminal	1	1	1	1	1	1
IPR012940	Domain	Nucleic acid binding NABP	1	1	1	1	1	1
IPR012961	Domain	ATP-dependent RNA helicase Ski2/MTR4, C-terminal	1	1	1	1	1	1
IPR012990	Domain	Sec23/Sec24 beta-sandwich	1	1	1	1	1	1
IPR012999	Active_site	Pyridine nucleotide-disulphide oxidoreductase, class I, active site	1	1	1	1	1	1
IPR013010	Domain	Zinc finger, SIAH-type	1	1	1	1	1	1
IPR013024	Domain	Gamma-glutamyl cyclotransferase-like	1	1	1	1	1	1
IPR013026	.	Tetratricopeptide repeat-containing domain	1	1	1	1	1	1
IPR013041	.	Coatomer/clathrin adaptor appendage, Ig-like subdomain	1	1	1	1	1	1
IPR013083	.	Zinc finger, RING/FYVE/PHD-type	1	1	1	1	1	1
IPR013088	.	Zinc finger, NHR/GATA-type	1	1	1	1	1	1
IPR013105	.	Tetratricopeptide repeat 2	1	1	1	1	1	1
IPR013144	Domain	CRA domain	1	1	1	1	1	1
IPR013170	Domain	mRNA splicing factor Cwf21 domain	1	1	1	1	1	1
IPR013178	Family	Histone acetyltransferase Rtt109/CBP	1	1	1	1	1	1
IPR013187	Domain	F-box associated domain, type 3	1	1	1	1	1	1
IPR013221	Domain	Mur ligase, central	1	1	1	1	1	1
IPR013520	Domain	Exonuclease, RNase T/DNA polymerase III	1	1	1	1	1	1
IPR013591	Domain	Brevis radix (BRX) domain	1	1	1	1	1	1
IPR013598	Domain	Exportin-1/Importin-beta-like	1	1	1	1	1	1
IPR013601	Domain	FAE1/Type III polyketide synthase-like protein	1	1	1	1	1	1
IPR013747	Domain	Beta-ketoacyl-[acyl-carrier-protein] synthase III, C-terminal	1	1	1	1	1	1
IPR013750	Domain	GHMP kinase, C-terminal domain	1	1	1	1	1	1
IPR013761	.	Sterile alpha motif/pointed domain	1	1	1	1	1	1
IPR013763	Domain	Cyclin-like domain	1	1	1	1	1	1
IPR013767	Domain	PAS fold	1	1	1	1	1	1
IPR013786	Domain	Acyl-CoA dehydrogenase/oxidase, N-terminal	1	1	1	1	1	1
IPR013809	Domain	ENTH domain	1	1	1	1	1	1
IPR013815	.	ATP-grasp fold, subdomain 1	1	1	1	1	1	1
IPR013838	Binding_site	Beta tubulin, autoregulation binding site	1	1	1	1	1	1
IPR013899	Domain	Domain of unknown function DUF1771	1	1	1	1	1	1
IPR013922	Family	Cyclin PHO80-like	1	1	1	1	1	1
IPR013978	Domain	MEKHLA	1	1	1	1	1	1
IPR013979	Domain	Translation initiation factor, beta propellor-like domain	1	1	1	1	1	1
IPR014002	Domain	Agenet domain, plant type	1	1	1	1	1	1
IPR014009	Domain	PIK-related kinase	1	1	1	1	1	1
IPR014012	Domain	Helicase/SANT-associated domain	1	1	1	1	1	1
IPR014020	Domain	Tensin phosphatase, C2 domain	1	1	1	1	1	1
IPR014025	Domain	Glutaredoxin subgroup	1	1	1	1	1	1
IPR014044	Domain	CAP domain	1	1	1	1	1	1
IPR014049	.	Glutathione synthase, N-terminal, eukaryotic	1	1	1	1	1	1
IPR014352	.	FERM/acyl-CoA-binding protein, 3-helical bundle	1	1	1	1	1	1
IPR014381	Family	DNA-directed RNA polymerase subunit Rpo5/Rpb5	1	1	1	1	1	1
IPR014551	Family	Beta-glucosidase GBA2-type	1	1	1	1	1	1
IPR014712	.	Phosphoinositide-binding clathrin adaptor, domain 2	1	1	1	1	1	1
IPR014720	Domain	Double-stranded RNA-binding domain	1	1	1	1	1	1
IPR014746	.	Glutamine synthetase/guanido kinase, catalytic domain	1	1	1	1	1	1
IPR014772	Domain	Mammalian uncoordinated homology 13, domain 2	1	1	1	1	1	1
IPR014782	Domain	Peptidase M1, membrane alanine aminopeptidase	1	1	1	1	1	1
IPR014830	Domain	Glycolipid transfer protein domain	1	1	1	1	1	1
IPR014977	Domain	WRC domain	1	1	1	1	1	1
IPR014978	Domain	Glutamine-Leucine-Glutamine, QLQ	1	1	1	1	1	1
IPR015260	Domain	Syntaxin 6, N-terminal	1	1	1	1	1	1
IPR015403	Domain	Mon2/Sec7/BIG1-like, HDS	1	1	1	1	1	1
IPR015404	Domain	Sorting nexin/Vps5-like, C-terminal	1	1	1	1	1	1
IPR015415	Domain	Spastin/Vps4, C-terminal	1	1	1	1	1	1
IPR015421	.	Pyridoxal phosphate-dependent transferase, major region, subdomain 1	1	1	1	1	1	1
IPR015422	.	Pyridoxal phosphate-dependent transferase, subdomain 2	1	1	1	1	1	1
IPR015424	.	Pyridoxal phosphate-dependent transferase	1	1	1	1	1	1
IPR015429	.	Cyclin L/T	1	1	1	1	1	1
IPR015797	.	NUDIX hydrolase domain-like	1	1	1	1	1	1
IPR015813	.	Pyruvate/Phosphoenolpyruvate kinase-like domain	1	1	1	1	1	1
IPR015884	Conserved_site	Malic enzyme, conserved site	1	1	1	1	1	1
IPR015890	Domain	Chorismate-utilising enzyme, C-terminal	1	1	1	1	1	1
IPR015915	.	Kelch-type beta propeller	1	1	1	1	1	1
IPR015916	.	Galactose oxidase, beta-propeller	1	1	1	1	1	1
IPR015928	.	Aconitase/3-isopropylmalate dehydratase, swivel	1	1	1	1	1	1
IPR015931	.	Aconitase/3-isopropylmalate dehydratase large subunit, alpha/beta/alpha, subdomain 1/3	1	1	1	1	1	1
IPR015932	.	Aconitase/3-isopropylmalate dehydratase large subunit, alpha/beta/alpha, subdomain 2	1	1	1	1	1	1
IPR015943	.	WD40/YVTN repeat-like-containing domain	1	1	1	1	1	1
IPR015955	.	Lactate dehydrogenase/glycoside hydrolase, family 4, C-terminal	1	1	1	1	1	1
IPR016024	.	Armadillo-type fold	1	1	1	1	1	1
IPR016035	.	Acyl transferase/acyl hydrolase/lysophospholipase	1	1	1	1	1	1
IPR016039	.	Thiolase-like	1	1	1	1	1	1
IPR016055	.	Alpha-D-phosphohexomutase, alpha/beta/alpha I/II/III	1	1	1	1	1	1
IPR016064	.	NAD kinase/diacylglycerol kinase-like domain	1	1	1	1	1	1
IPR016071	Domain	Staphylococcal nuclease (SNase-like), OB-fold	1	1	1	1	1	1
IPR016072	Domain	SKP1 component, dimerisation	1	1	1	1	1	1
IPR016084	.	Haem oxygenase-like, multi-helical	1	1	1	1	1	1
IPR016087	Domain	Chalcone isomerase	1	1	1	1	1	1
IPR016088	.	Chalcone isomerase, 3-layer sandwich	1	1	1	1	1	1
IPR016089	.	Chalcone isomerase, orthogonal bundle domain	1	1	1	1	1	1
IPR016102	.	Succinyl-CoA synthetase-like	1	1	1	1	1	1
IPR016130	Active_site	Protein-tyrosine phosphatase, active site	1	1	1	1	1	1
IPR016135	.	Ubiquitin-conjugating enzyme/RWD-like	1	1	1	1	1	1
IPR016138	.	Ribosome-inactivating protein, subdomain 1	1	1	1	1	1	1
IPR016142	.	Citrate synthase-like, large alpha subdomain	1	1	1	1	1	1
IPR016149	.	Casein kinase II, regulatory subunit, alpha-helical	1	1	1	1	1	1
IPR016158	Domain	Cullin homology domain	1	1	1	1	1	1
IPR016160	Conserved_site	Aldehyde dehydrogenase, cysteine active site	1	1	1	1	1	1
IPR016185	.	Pre-ATP-grasp domain	1	1	1	1	1	1
IPR016189	.	Translation initiation factor IF2/IF5, N-terminal	1	1	1	1	1	1
IPR016190	.	Translation initiation factor IF2/IF5, zinc-binding	1	1	1	1	1	1
IPR016192	Binding_site	APOBEC/CMP deaminase, zinc-binding	1	1	1	1	1	1
IPR016193	.	Cytidine deaminase-like	1	1	1	1	1	1
IPR016197	.	Chromo domain-like	1	1	1	1	1	1
IPR016438	Family	ATP-dependent RNA helicase SKI2-like	1	1	1	1	1	1
IPR016635	Family	Adaptor protein complex, sigma subunit	1	1	1	1	1	1
IPR016763	Family	Vesicle-associated membrane-protein-associated protein	1	1	1	1	1	1
IPR017066	.	E3 ubiquitin-protein ligase BOI	1	1	1	1	1	1
IPR017437	.	ATP-NAD kinase, PpnK-type, all-beta	1	1	1	1	1	1
IPR017438	.	Inorganic polyphosphate/ATP-NAD kinase, domain 1	1	1	1	1	1	1
IPR017451	Domain	F-box associated interaction domain	1	1	1	1	1	1
IPR017455	Domain	Zinc finger, FYVE-related	1	1	1	1	1	1
IPR017849	.	Alkaline phosphatase-like, alpha/beta/alpha	1	1	1	1	1	1
IPR017850	.	Alkaline-phosphatase-like, core domain	1	1	1	1	1	1
IPR017884	Domain	SANT domain	1	1	1	1	1	1
IPR017892	Domain	Protein kinase, C-terminal	1	1	1	1	1	1
IPR017896	Domain	4Fe-4S ferredoxin-type, iron-sulphur binding domain	1	1	1	1	1	1
IPR017900	Conserved_site	4Fe-4S ferredoxin, iron-sulphur binding, conserved site	1	1	1	1	1	1
IPR017901	Domain	C-CAP/cofactor C-like domain	1	1	1	1	1	1
IPR017923	Domain	Transcription factor IIS, N-terminal	1	1	1	1	1	1
IPR017956	Conserved_site	AT hook, DNA-binding motif	1	1	1	1	1	1
IPR017975	Conserved_site	Tubulin, conserved site	1	1	1	1	1	1
IPR017986	.	WD40-repeat-containing domain	1	1	1	1	1	1
IPR018088	Active_site	Chalcone/stilbene synthase, active site	1	1	1	1	1	1
IPR018108	.	Mitochondrial substrate/solute carrier	1	1	1	1	1	1
IPR018121	Domain	Seven-in-absentia protein, TRAF-like domain	1	1	1	1	1	1
IPR018129	Active_site	Phosphoenolpyruvate carboxylase, Lys active site	1	1	1	1	1	1
IPR018200	Conserved_site	Ubiquitin specific protease, conserved site	1	1	1	1	1	1
IPR018202	Active_site	Serine carboxypeptidase, serine active site	1	1	1	1	1	1
IPR018203	Family	GDP dissociation inhibitor	1	1	1	1	1	1
IPR018209	Active_site	Pyruvate kinase, active site	1	1	1	1	1	1
IPR018222	Domain	Nuclear transport factor 2, eukaryote	1	1	1	1	1	1
IPR018238	Conserved_site	Glycoside hydrolase, family 14, conserved site	1	1	1	1	1	1
IPR018240	Conserved_site	Clathrin adaptor, mu subunit, conserved site	1	1	1	1	1	1
IPR018316	Domain	Tubulin/FtsZ, 2-layer sandwich domain	1	1	1	1	1	1
IPR018359	Conserved_site	Bromodomain, conserved site	1	1	1	1	1	1
IPR018371	Conserved_site	Chitin-binding, type 1, conserved site	1	1	1	1	1	1
IPR018376	Conserved_site	Enoyl-CoA hydratase/isomerase, conserved site	1	1	1	1	1	1
IPR018484	Domain	Carbohydrate kinase FGGY, N-terminal	1	1	1	1	1	1
IPR018485	Domain	Carbohydrate kinase FGGY, C-terminal	1	1	1	1	1	1
IPR018499	Family	Tetraspanin/Peripherin	1	1	1	1	1	1
IPR018517	Conserved_site	tRNA-dihydrouridine synthase, conserved site	1	1	1	1	1	1
IPR018528	Conserved_site	Prephenate dehydratase, conserved site	1	1	1	1	1	1
IPR018790	Family	Protein of unknown function DUF2358	1	1	1	1	1	1
IPR018848	Domain	WIYLD domain	1	1	1	1	1	1
IPR018866	Domain	Zinc-finger domain of monoamine-oxidase A repressor R1	1	1	1	1	1	1
IPR018872	Domain	Zn-cluster domain	1	1	1	1	1	1
IPR018936	Conserved_site	Phosphatidylinositol 3/4-kinase, conserved site	1	1	1	1	1	1
IPR018957	Domain	Zinc finger, C3HC4 RING-type	1	1	1	1	1	1
IPR019378	Family	GDP-fucose protein O-fucosyltransferase	1	1	1	1	1	1
IPR019410	Family	Lysine methyltransferase	1	1	1	1	1	1
IPR019448	Domain	NT-type C2 domain	1	1	1	1	1	1
IPR019539	Domain	Galactokinase, N-terminal domain	1	1	1	1	1	1
IPR019557	Domain	Aminotransferase-like, plant mobile domain	1	1	1	1	1	1
IPR019559	Domain	Cullin protein, neddylation domain	1	1	1	1	1	1
IPR019585	Family	26S proteasome regulatory subunit Rpn7/COP9 signalosome complex subunit 1	1	1	1	1	1	1
IPR019591	Family	Mrp/NBP35 ATP-binding protein	1	1	1	1	1	1
IPR019734	.	Tetratricopeptide repeat	1	1	1	1	1	1
IPR019786	Conserved_site	Zinc finger, PHD-type, conserved site	1	1	1	1	1	1
IPR019787	Domain	Zinc finger, PHD-finger	1	1	1	1	1	1
IPR019801	Conserved_site	Glycoside hydrolase, family 35, conserved site	1	1	1	1	1	1
IPR019808	Conserved_site	Histidine triad, conserved site	1	1	1	1	1	1
IPR019809	Conserved_site	Histone H4, conserved site	1	1	1	1	1	1
IPR019818	Conserved_site	Isocitrate/isopropylmalate dehydrogenase, conserved site	1	1	1	1	1	1
IPR019821	Conserved_site	Kinesin motor domain, conserved site	1	1	1	1	1	1
IPR019974	Conserved_site	XPG conserved site	1	1	1	1	1	1
IPR020003	Active_site	ATPase, alpha/beta subunit, nucleotide-binding domain, active site	1	1	1	1	1	1
IPR020045	Domain	DNA polymerase I-like, H3TH domain	1	1	1	1	1	1
IPR020058	Domain	Glutamyl/glutaminyl-tRNA synthetase, class Ib, catalytic domain	1	1	1	1	1	1
IPR020059	Domain	Glutamyl/glutaminyl-tRNA synthetase, class Ib, anti-codon binding domain	1	1	1	1	1	1
IPR020061	.	Glutamyl/glutaminyl-tRNA synthetase, class Ib, alpha-bundle domain	1	1	1	1	1	1
IPR020084	Conserved_site	NUDIX hydrolase, conserved site	1	1	1	1	1	1
IPR020095	.	Pseudouridine synthase I, TruA, C-terminal	1	1	1	1	1	1
IPR020097	Domain	Pseudouridine synthase I, TruA, alpha/beta domain	1	1	1	1	1	1
IPR020550	Conserved_site	Inositol monophosphatase, conserved site	1	1	1	1	1	1
IPR020583	Binding_site	Inositol monophosphatase, metal-binding site	1	1	1	1	1	1
IPR020609	.	Archaeal Rpo5 /eukaryotic Rpb5	1	1	1	1	1	1
IPR020635	Domain	Tyrosine-protein kinase, catalytic domain	1	1	1	1	1	1
IPR020683	Domain	Domain of unknown function DUF3447	1	1	1	1	1	1
IPR020809	Conserved_site	Enolase, conserved site	1	1	1	1	1	1
IPR020810	Domain	Enolase, C-terminal TIM barrel domain	1	1	1	1	1	1
IPR020845	Conserved_site	AMP-binding, conserved site	1	1	1	1	1	1
IPR020902	Conserved_site	Actin/actin-like conserved site	1	1	1	1	1	1
IPR020904	Conserved_site	Short-chain dehydrogenase/reductase, conserved site	1	1	1	1	1	1
IPR021094	Domain	NPR1/NIM1-like, C-terminal	1	1	1	1	1	1
IPR021102	Family	Peptide-N4-(N-acetyl-beta-glucosaminyl)asparagine amidase A	1	1	1	1	1	1
IPR021115	Binding_site	Pyridoxal-phosphate binding site	1	1	1	1	1	1
IPR021133	.	HEAT, type 2	1	1	1	1	1	1
IPR021135	Family	Phosphoenolpyruvate carboxylase	1	1	1	1	1	1
IPR021480	Domain	Probable zinc-ribbon domain, plant	1	1	1	1	1	1
IPR021864	Domain	Domain of unknown function DUF3475	1	1	1	1	1	1
IPR021940	Domain	Very-long-chain aldehyde decarbonylase CER1-like, C-terminal	1	1	1	1	1	1
IPR021998	Domain	Alfin, N-terminal	1	1	1	1	1	1
IPR022003	Domain	RST domain	1	1	1	1	1	1
IPR022052	Domain	Histone-binding protein RBBP4, N-terminal	1	1	1	1	1	1
IPR022059	Family	Protein of unknown function DUF3615	1	1	1	1	1	1
IPR022143	Family	Protein of unknown function DUF3675	1	1	1	1	1	1
IPR022228	Family	Protein of unknown function DUF3755	1	1	1	1	1	1
IPR022383	Domain	Lactate/malate dehydrogenase, C-terminal	1	1	1	1	1	1
IPR022398	Active_site	Peptidase S8, subtilisin, His-active site	1	1	1	1	1	1
IPR022628	Domain	S-adenosylmethionine synthetase, N-terminal	1	1	1	1	1	1
IPR022629	Domain	S-adenosylmethionine synthetase, central domain	1	1	1	1	1	1
IPR022630	Domain	S-adenosylmethionine synthetase, C-terminal	1	1	1	1	1	1
IPR022631	Conserved_site	S-adenosylmethionine synthetase, conserved site	1	1	1	1	1	1
IPR022636	.	S-adenosylmethionine synthetase superfamily	1	1	1	1	1	1
IPR022712	Domain	Beta-Casp domain	1	1	1	1	1	1
IPR022805	Family	Phosphoenolpyruvate carboxylase, bacterial/plant-type	1	1	1	1	1	1
IPR022953	Family	ATP-dependent 6-phosphofructokinase	1	1	1	1	1	1
IPR023170	.	Helix-turn-helix, base-excision DNA repair, C-terminal	1	1	1	1	1	1
IPR023302	Domain	Peptidase S9A, N-terminal domain	1	1	1	1	1	1
IPR023313	Active_site	Ubiquitin-conjugating enzyme, active site	1	1	1	1	1	1
IPR023394	.	Sec7 domain, alpha orthogonal bundle	1	1	1	1	1	1
IPR023395	.	Mitochondrial carrier domain	1	1	1	1	1	1
IPR023398	.	Translation Initiation factor eIF- 4e-like	1	1	1	1	1	1
IPR023409	Conserved_site	14-3-3 protein, conserved site	1	1	1	1	1	1
IPR023410	Domain	14-3-3 domain	1	1	1	1	1	1
IPR023476	.	Peptidyl-tRNA hydrolase II domain superfamily	1	1	1	1	1	1
IPR023780	Domain	Chromo domain	1	1	1	1	1	1
IPR023801	Domain	Histone deacetylase domain	1	1	1	1	1	1
IPR024034	.	ATPase, F1/V1 complex, beta/alpha subunit, C-terminal	1	1	1	1	1	1
IPR024049	.	Peptide Chain Release Factor eRF1/aRF1, N-terminal	1	1	1	1	1	1
IPR024084	Domain	Isopropylmalate dehydrogenase-like domain	1	1	1	1	1	1
IPR024096	.	NO signalling/Golgi transport ligand-binding domain	1	1	1	1	1	1
IPR024283	Domain	Translocase of chloroplast 159/132, membrane anchor domain	1	1	1	1	1	1
IPR024395	Domain	CLASP N-terminal domain	1	1	1	1	1	1
IPR024462	Domain	Glycosyl-hydrolase family 116, N-terminal	1	1	1	1	1	1
IPR024571	Domain	ERAP1-like C-terminal domain	1	1	1	1	1	1
IPR024593	Domain	Domain of unknown function DUF3444	1	1	1	1	1	1
IPR024632	Domain	Phospholipase D, C-terminal	1	1	1	1	1	1
IPR024709	Family	Putative O-fucosyltransferase, plant	1	1	1	1	1	1
IPR024729	Domain	Ubiquitin carboxyl-terminal hydrolase 7, ICP0-binding domain	1	1	1	1	1	1
IPR024738	Family	Transcriptional coactivator Hfi1/Transcriptional adapter 1	1	1	1	1	1	1
IPR024746	Family	Glycosyl hydrolase family 100	1	1	1	1	1	1
IPR024752	Domain	Myb/SANT-like domain	1	1	1	1	1	1
IPR024964	Domain	CTLH/CRA C-terminal to LisH motif domain	1	1	1	1	1	1
IPR024969	Domain	EIF3F/CSN6-like, C-terminal	1	1	1	1	1	1
IPR024977	Domain	Anaphase-promoting complex subunit 4-like, WD40 domain	1	1	1	1	1	1
IPR025110	Domain	AMP-binding enzyme, C-terminal domain	1	1	1	1	1	1
IPR025265	Domain	WPP domain	1	1	1	1	1	1
IPR025532	Family	Glucose-6-phosphate 1-epimerase	1	1	1	1	1	1
IPR025610	Domain	Transcription factor MYC/MYB N-terminal	1	1	1	1	1	1
IPR025659	.	Tubby C-terminal-like domain	1	1	1	1	1	1
IPR025696	Domain	Exosome RNA helicase MTR4-like, beta-barrel domain	1	1	1	1	1	1
IPR025714	Domain	Methyltransferase domain	1	1	1	1	1	1
IPR025715	Domain	Chromatin target of PRMT1 protein, C-terminal	1	1	1	1	1	1
IPR025757	Domain	Ternary complex factor MIP1, leucine-zipper	1	1	1	1	1	1
IPR025794	Family	Histone H3-K9 methyltransferase, plant	1	1	1	1	1	1
IPR025846	Domain	Trichome birefringence-like, N-terminal domain	1	1	1	1	1	1
IPR025875	.	Leucine rich repeat 4	1	1	1	1	1	1
IPR025887	Domain	Glycoside hydrolase family 31, N-terminal domain	1	1	1	1	1	1
IPR026057	Domain	Trichome birefringence-like, C-terminal domain	1	1	1	1	1	1
IPR026854	Domain	Vacuolar protein sorting-associated protein 13-like, N-terminal domain	1	1	1	1	1	1
IPR026891	Domain	Fibronectin type III-like domain	1	1	1	1	1	1
IPR027027	Family	GOSR2/Membrin/Bos1	1	1	1	1	1	1
IPR027246	Family	Eukaryotic porin/Tom40	1	1	1	1	1	1
IPR027267	.	Arfaptin homology (AH) domain/BAR domain	1	1	1	1	1	1
IPR027329	Domain	TPX2, C-terminal	1	1	1	1	1	1
IPR027353	Domain	NET domain	1	1	1	1	1	1
IPR027363	.	Methylthioribose-1-phosphate isomerase-like, N-terminal domain	1	1	1	1	1	1
IPR027450	Domain	Alpha-ketoglutarate-dependent dioxygenase AlkB-like	1	1	1	1	1	1
IPR027483	.	Phosphatidylinositol-4-phosphate 5-kinase, C-terminal	1	1	1	1	1	1
IPR027484	.	Phosphatidylinositol-4-phosphate 5-kinase, N-terminal domain	1	1	1	1	1	1
IPR027815	Domain	CSC1/OSCA1-like, cytosolic domain	1	1	1	1	1	1
IPR027934	Domain	Cellulose synthase, RING-type zinc finger	1	1	1	1	1	1
IPR027935	Domain	Protein dehydration-induced 19, C-terminal	1	1	1	1	1	1
IPR027988	Domain	Transcription factor BREVIS RADIX, N-terminal domain	1	1	1	1	1	1
IPR028375	.	KA1 domain/Ssp2, C-terminal	1	1	1	1	1	1
IPR028565	Domain	Mu homology domain	1	1	1	1	1	1
IPR028871	Binding_site	Blue (type 1) copper protein, binding site	1	1	1	1	1	1
IPR028889	Domain	Ubiquitin specific protease domain	1	1	1	1	1	1
IPR029006	.	ADF-H/Gelsolin-like domain	1	1	1	1	1	1
IPR029017	.	Enolase N-terminal domain-like	1	1	1	1	1	1
IPR029021	.	Protein-tyrosine phosphatase-like	1	1	1	1	1	1
IPR029023	Domain	Tensin-type phosphatase domain	1	1	1	1	1	1
IPR029035	.	DHS-like NAD/FAD-binding domain	1	1	1	1	1	1
IPR029039	.	Flavoprotein-like domain	1	1	1	1	1	1
IPR029052	.	Metallo-dependent phosphatase-like	1	1	1	1	1	1
IPR029056	.	Ribokinase-like	1	1	1	1	1	1
IPR029058	.	Alpha/Beta hydrolase fold	1	1	1	1	1	1
IPR029060	.	PIN domain-like	1	1	1	1	1	1
IPR029061	.	Thiamin diphosphate-binding fold	1	1	1	1	1	1
IPR029065	Domain	Enolase C-terminal domain-like	1	1	1	1	1	1
IPR029067	.	CDC48 domain 2-like	1	1	1	1	1	1
IPR029068	.	Glyoxalase/Bleomycin resistance protein/Dihydroxybiphenyl dioxygenase	1	1	1	1	1	1
IPR029069	.	HotDog domain	1	1	1	1	1	1
IPR029099	Domain	Ribose-phosphate pyrophosphokinase, N-terminal domain	1	1	1	1	1	1
IPR029346	Domain	Ubiquitin carboxyl-terminal hydrolase, C-terminal	1	1	1	1	1	1
IPR029485	Domain	Cationic amino acid transporter, C-terminal	1	1	1	1	1	1
IPR029510	Conserved_site	Aldehyde dehydrogenase, glutamic acid active site	1	1	1	1	1	1
IPR029752	Conserved_site	D-isomer specific 2-hydroxyacid dehydrogenase, NAD-binding domain conserved site 1	1	1	1	1	1	1
IPR029753	Conserved_site	D-isomer specific 2-hydroxyacid dehydrogenase, NAD-binding domain conserved site	1	1	1	1	1	1
IPR029759	Active_site	Glutathione peroxidase active site	1	1	1	1	1	1
IPR029760	Conserved_site	Glutathione peroxidase conserved site	1	1	1	1	1	1
IPR029903	Domain	RmlD-like substrate binding domain	1	1	1	1	1	1
IPR030373	Conserved_site	Polyamine biosynthesis domain, conserved site	1	1	1	1	1	1
IPR030374	Domain	Polyamine biosynthesis domain	1	1	1	1	1	1
IPR030386	Domain	GB1/RHD3-type guanine nucleotide-binding (G) domain	1	1	1	1	1	1
IPR030458	Active_site	Glycosyl hydrolases family 31, active site	1	1	1	1	1	1
IPR030668	Family	Spermidine/spermine synthase, eukaryotes	1	1	1	1	1	1
IPR031100	Family	LOG family	1	1	1	1	1	1
IPR031162	Domain	CBP/p300-type histone acetyltransferase domain	1	1	1	1	1	1
IPR031330	Domain	Glycoside hydrolase 35, catalytic domain	1	1	1	1	1	1
IPR031675	Domain	Serine-threonine protein phosphatase, N-terminal	1	1	1	1	1	1
IPR031968	Domain	VASt domain	1	1	1	1	1	1
IPR032259	Family	Enoyl-CoA hydratase/isomerase, HIBYL-CoA-H type	1	1	1	1	1	1
IPR032284	Domain	ATP-dependent DNA helicase RecQ, zinc-binding domain	1	1	1	1	1	1
IPR032308	Domain	Tify domain-binding domain	1	1	1	1	1	1
IPR032377	Domain	STAR protein, homodimerisation region	1	1	1	1	1	1
IPR032387	Domain	Acetyl-coenzyme A synthetase, N-terminal domain	1	1	1	1	1	1
IPR032451	Domain	SMARCC, C-terminal	1	1	1	1	1	1
IPR032454	Domain	Histone H2A, C-terminal domain	1	1	1	1	1	1
IPR032458	Conserved_site	Histone H2A conserved site	1	1	1	1	1	1
IPR032466	.	Metal-dependent hydrolase	1	1	1	1	1	1
IPR032535	Domain	Oberon, coiled-coil region	1	1	1	1	1	1
IPR032629	Domain	Mon2/Sec7/BIG1-like, dimerisation and cyclophilin-binding domain	1	1	1	1	1	1
IPR032640	Domain	AMP-activated protein kinase, glycogen-binding domain	1	1	1	1	1	1
IPR032691	Domain	Mon2/Sec7/BIG1-like, HUS domain	1	1	1	1	1	1
IPR032781	Domain	ABC-transporter extension domain	1	1	1	1	1	1
IPR032795	Domain	DUF3741-associated sequence motif	1	1	1	1	1	1
IPR032816	Domain	VTT domain	1	1	1	1	1	1
IPR032817	Domain	Mon2, C-terminal	1	1	1	1	1	1
IPR032880	Domain	CSC1/OSCA1-like, N-terminal transmembrane domain	1	1	1	1	1	1
IPR032881	Domain	Oberon-like, PHD finger domain	1	1	1	1	1	1
IPR033124	Active_site	Serine carboxypeptidases, histidine active site	1	1	1	1	1	1
IPR033129	Active_site	Phosphoenolpyruvate carboxylase, His active site	1	1	1	1	1	1
IPR033131	Active_site	Pectinesterase, Asp active site	1	1	1	1	1	1
IPR033140	Active_site	Lipase, GDXG, putative serine active site	1	1	1	1	1	1
IPR033248	Domain	Transketolase, C-terminal domain	1	1	1	1	1	1
IPR033464	Domain	CSN8/PSMD8/EIF3K	1	1	1	1	1	1
IPR033467	Domain	Tesmin/TSO1-like CXC domain	1	1	1	1	1	1
IPR033756	Family	Flagellum site-determining protein YlxH/ Fe-S cluster assembling factor NBP35	1	1	1	1	1	1
IPR034085	Domain	TOG domain	1	1	1	1	1	1
IPR034751	Domain	Yippee domain	1	1	1	1	1	1

## Sheet: Fig 5
Highlighted Ontologies are shown in Figure 5.
Panel A	Upregulated: GO Biological Process Enrichment								Panel B	Upregulated: GO Molecular Function Enrichment								Panel C	Downregulated: GO Biological Process Enrichment								Panel D	Downregulated: GO Molecular Function Enrichment								Supplemental	KEGG Pathway Enrichment
	Enrichment FDR	nGenes	Pathway Genes	Fold Enrichment	Pathway	nGenes Loci				Enrichment FDR	nGenes	Pathway Genes	Fold Enrichment	Pathway	nGenes Loci				Enrichment FDR	nGenes	Pathway Genes	Fold Enrichment	Pathway	nGenes Loci				Enrichment FDR	nGenes	Pathway Genes	Fold Enrichment	Pathway	nGenes Loci				Pathway	Description	Upregulated Set	Downregulated Set	*values are FDR corrected pvalues
	6.27358e-07	7	9	19.7698	GO:0034975 protein folding in endoplasmic reticulum	TRAESCS4A02G250800 TRAESCS4B02G064100 TRAESCS4B02G101800 TRAESCS4D02G063000 TRAESCS4D02G098400 TRAESCS6A02G042600 TRAESCS6B02G058300	.			5.89697e-07	9	19	12.0403	GO:0009916 alternative oxidase activity	TRAESCS2D02G436700 TRAESCS2A02G438200 TRAESCS2A02G438300 TRAESCS2A02G439400 TRAESCS2B02G459000 TRAESCS2B02G459100 TRAESCS2B02G459300 TRAESCS2D02G436100 TRAESCS2D02G436200	.			6.38496e-32	23	26	34.8101	GO:0009768 photosynthesis light harvesting in photosystem I	TRAESCS1A02G403300 TRAESCS1B02G432700 TRAESCS1B02G451100 TRAESCS1D02G411300 TRAESCS1D02G411600 TRAESCS1D02G428200 TRAESCS2A02G206200 TRAESCS2A02G342600 TRAESCS2B02G340300 TRAESCS2D02G209900 TRAESCS2D02G320900 TRAESCS5A02G229300 TRAESCS5A02G322500 TRAESCS5A02G350600 TRAESCS5B02G322900 TRAESCS5D02G329200 TRAESCS5D02G357600 TRAESCS6A02G159800 TRAESCS6D02G152700 TRAESCS7B02G192500 TRAESCS7D02G227300 …	.			1.05958e-08	7	9	30.606	GO:0004751 ribose-5-phosphate isomerase activity	TRAESCS2A02G234900 TRAESCS2D02G238600 TRAESCS5A02G417000 TRAESCS5B02G419300 TRAESCS5D02G424700 TRAESCS6A02G063200 TRAESCS6B02G084400	.			map03010	Ribosome	6.74096e-156	0.045459
	4.07344e-07	14	48	7.41368	GO:0070588 calcium ion transmembrane transport	TRAESCS1A02G312300 TRAESCS1A02G332800 TRAESCS1B02G324000 TRAESCS1D02G312500 TRAESCS1D02G335400 TRAESCS1D02G335500 TRAESCS5A02G276700 TRAESCS5B02G276500 TRAESCS5D02G284100 TRAESCS6A02G152700 TRAESCS6B02G180700 TRAESCS6D02G142400 TRAESCS7B02G150600 TRAESCS7D02G252900	.			2.00895e-08	13	35	9.4411	GO:0004564 beta-fructofuranosidase activity	TRAESCS4A02G485900 TRAESCS4A02G486000 TRAESCS4D02G350500 TRAESCS6A02G023300 TRAESCS6B02G031500 TRAESCS6B02G031600 TRAESCS6B02G031700 TRAESCS6D02G026400 TRAESCS6D02G026500 TRAESCS6D02G026600 TRAESCS7A02G009100 TRAESCS7A02G009200 TRAESCS7D02G008700	.			3.27718e-25	19	23	32.507	GO:0019253 reductive pentose-phosphate cycle	TRAESCS1D02G313800 TRAESCS2A02G066800 TRAESCS2A02G067200 TRAESCS2A02G067300 TRAESCS2B02G078900 TRAESCS2B02G079100 TRAESCS2B02G079300 TRAESCS2B02G079400 TRAESCS2D02G065100 TRAESCS2D02G065200 TRAESCS2D02G065600 TRAESCS3A02G367000 TRAESCS4A02G093100 TRAESCS5A02G165400 TRAESCS5A02G165700 TRAESCS5B02G162600 TRAESCS5B02G162800 TRAESCS5D02G169600 TRAESCS5D02G169900	.			3.74831e-24	21	31	26.6568	GO:0016984 ribulose-bisphosphate carboxylase activity	TRAESCS2A02G066700 TRAESCS2A02G066800 TRAESCS2A02G067000 TRAESCS2A02G067100 TRAESCS2A02G067300 TRAESCS2B02G078900 TRAESCS2B02G079100 TRAESCS2B02G079300 TRAESCS2B02G079400 TRAESCS2B02G079500 TRAESCS2D02G065100 TRAESCS2D02G065200 TRAESCS2D02G065300 TRAESCS2D02G065400 TRAESCS2D02G065600 TRAESCS5A02G165400 TRAESCS5A02G165700 TRAESCS5B02G162600 TRAESCS5B02G162800 TRAESCS5D02G169600 TRAESCS5D02G169900	.			map00196	Photosynthesis - antenna proteins	1	2.91675e-59
	1.01214e-06	14	52	6.8434	GO:0006308 DNA catabolic process	TRAESCS2A02G507400 TRAESCS2A02G507500 TRAESCS2A02G527100 TRAESCS2B02G535400 TRAESCS2B02G535500 TRAESCS2B02G557700 TRAESCS2D02G507800 TRAESCS2D02G507900 TRAESCS2D02G508100 TRAESCS2D02G530000 TRAESCS3A02G043900 TRAESCS3B02G039500 TRAESCS3B02G039700 TRAESCS3D02G036900	.			7.84886e-09	14	39	9.12453	GO:0005388 P-type calcium transporter activity	TRAESCS1A02G312300 TRAESCS1A02G332800 TRAESCS1B02G324000 TRAESCS1D02G312500 TRAESCS1D02G335400 TRAESCS1D02G335500 TRAESCS5A02G276700 TRAESCS5B02G276500 TRAESCS5D02G284100 TRAESCS6A02G152700 TRAESCS6B02G180700 TRAESCS6D02G142400 TRAESCS7B02G150600 TRAESCS7D02G252900	.			3.27718e-25	19	23	32.507	GO:0019685 photosynthesis dark reaction	TRAESCS1D02G313800 TRAESCS2A02G066800 TRAESCS2A02G067200 TRAESCS2A02G067300 TRAESCS2B02G078900 TRAESCS2B02G079100 TRAESCS2B02G079300 TRAESCS2B02G079400 TRAESCS2D02G065100 TRAESCS2D02G065200 TRAESCS2D02G065600 TRAESCS3A02G367000 TRAESCS4A02G093100 TRAESCS5A02G165400 TRAESCS5A02G165700 TRAESCS5B02G162600 TRAESCS5B02G162800 TRAESCS5D02G169600 TRAESCS5D02G169900	.			1.53485e-65	56	84	26.2337	GO:0016168 chlorophyll binding	TRAESCS1A02G403300 TRAESCS1A02G403800 TRAESCS1B02G432700 TRAESCS1B02G451100 TRAESCS1D02G375000 TRAESCS1D02G411300 TRAESCS1D02G411600 TRAESCS1D02G428200 TRAESCS2A02G187200 TRAESCS2A02G204800 TRAESCS2A02G206200 TRAESCS2A02G342600 TRAESCS2B02G220100 TRAESCS2B02G233400 TRAESCS2B02G340300 TRAESCS2B02G487400 TRAESCS2D02G200700 TRAESCS2D02G209900 TRAESCS2D02G320900 TRAESCS4A02G226900 TRAESCS4B02G089500 …	.			map00195	Photosynthesis	1	2.45116e-44
	2.43908e-06	14	57	6.2431	GO:0006559 L-phenylalanine catabolic process	TRAESCS1B02G048300 TRAESCS1B02G048500 TRAESCS1D02G039300 TRAESCS1D02G103500 TRAESCS2A02G196700 TRAESCS2A02G212900 TRAESCS2B02G224300 TRAESCS2B02G398100 TRAESCS2D02G204400 TRAESCS2D02G204700 TRAESCS2D02G377200 TRAESCS4A02G401300 TRAESCS5B02G468300 TRAESCS5B02G468400	.			1.00014e-07	16	63	6.45545	GO:0015085 calcium ion transmembrane transporter activity	TRAESCS1A02G312300 TRAESCS1A02G332800 TRAESCS1B02G324000 TRAESCS1D02G312500 TRAESCS1D02G335400 TRAESCS1D02G335500 TRAESCS2A02G506200 TRAESCS3A02G340300 TRAESCS5A02G276700 TRAESCS5B02G276500 TRAESCS5D02G284100 TRAESCS6A02G152700 TRAESCS6B02G180700 TRAESCS6D02G142400 TRAESCS7B02G150600 TRAESCS7D02G252900	.			1.5553e-39	31	40	30.4967	GO:0009853 photorespiration	TRAESCS2D02G262400 TRAESCS3B02G299300 TRAESCS1B02G211100 TRAESCS2A02G066700 TRAESCS2A02G066800 TRAESCS2A02G067000 TRAESCS2A02G067100 TRAESCS2A02G067200 TRAESCS2A02G067300 TRAESCS2A02G250800 TRAESCS2B02G078900 TRAESCS2B02G079100 TRAESCS2B02G079300 TRAESCS2B02G079400 TRAESCS2B02G079500 TRAESCS2B02G264100 TRAESCS2D02G065100 TRAESCS2D02G065200 TRAESCS2D02G065300 TRAESCS2D02G065400 TRAESCS2D02G065600 …	.			4.02989e-08	8	15	20.9869	GO:0042132 fructose 1,6-bisphosphate 1-phosphatase activity	TRAESCS3A02G367000 TRAESCS3A02G377600 TRAESCS3B02G398300 TRAESCS3B02G410400 TRAESCS3D02G370700 TRAESCS4A02G093100 TRAESCS4B02G211400 TRAESCS4D02G212000	.			map00860	Porphyrin metabolism	1	1.29772e-21
	1.23668e-10	32	173	4.70166	GO:0009408 response to heat	TRAESCS2A02G033700 TRAESCS2B02G047400 TRAESCS2D02G211400 TRAESCS3A02G033900 TRAESCS3B02G048700 TRAESCS3B02G130300 TRAESCS3B02G130900 TRAESCS3B02G131300 TRAESCS3B02G308100 TRAESCS3D02G114900 TRAESCS3D02G273600 TRAESCS1B02G289700 TRAESCS1B02G322100 TRAESCS1B02G352400 TRAESCS2A02G146000 TRAESCS2B02G171400 TRAESCS2D02G150600 TRAESCS4B02G200600 TRAESCS4D02G226000 TRAESCS5A02G237900 TRAESCS5B02G236400 …	.			1.65982e-06	15	68	5.60699	GO:0015662 P-type ion transporter activity	TRAESCS1A02G312300 TRAESCS1A02G332800 TRAESCS1B02G324000 TRAESCS1D02G312500 TRAESCS1D02G335400 TRAESCS1D02G335500 TRAESCS5A02G276700 TRAESCS5B02G276500 TRAESCS5D02G284100 TRAESCS6A02G152700 TRAESCS6B02G180700 TRAESCS6D02G142400 TRAESCS7B02G150600 TRAESCS7D02G252900 TRAESCSU02G003600	.			1.98741e-102	80	105	29.9814	GO:0009765 photosynthesis light harvesting	TRAESCS1A02G403300 TRAESCS1B02G432700 TRAESCS1B02G451100 TRAESCS1D02G411300 TRAESCS1D02G411600 TRAESCS1D02G428200 TRAESCS2A02G206200 TRAESCS2A02G342600 TRAESCS2B02G340300 TRAESCS2D02G209900 TRAESCS2D02G320900 TRAESCS5A02G229300 TRAESCS5A02G322500 TRAESCS5A02G350600 TRAESCS5B02G322900 TRAESCS5D02G329200 TRAESCS5D02G357600 TRAESCS6A02G159800 TRAESCS6D02G152700 TRAESCS7B02G192500 TRAESCS7D02G227300 …	.			6.48084e-08	9	22	16.0979	GO:0016730 oxidoreductase activity acting on iron-sulfur proteins as donors	TRAESCS1A02G030700 TRAESCS1D02G031700 TRAESCS4A02G319000 TRAESCS4A02G472500 TRAESCS5B02G560400 TRAESCS5D02G569800 TRAESCS6A02G009200 TRAESCS6B02G015000 TRAESCS6D02G012200	.			map03008	Ribosome biogenesis in eukaryotes	6.38103e-20	1
	8.78024e-08	27	166	4.13431	GO:0042742 defense response to bacterium	TRAESCS2D02G039400 TRAESCS2D02G201400 TRAESCS2D02G554400 TRAESCS3B02G119500 TRAESCS4A02G384600 TRAESCS7D02G080500 TRAESCS7D02G080600 TRAESCS1A02G034300 TRAESCS1B02G050200 TRAESCS2A02G551000 TRAESCS2B02G582000 TRAESCS2D02G302500 TRAESCS3A02G037700 TRAESCS3B02G045900 TRAESCS3D02G041800 TRAESCS3D02G524700 TRAESCS4A02G106400 TRAESCS4B02G197800 TRAESCS4B02G264500 TRAESCS4D02G264500 TRAESCS5A02G225500 …	.			2.92987e-16	39	180	5.50731	GO:0005516 calmodulin binding	TRAESCS1A02G261400 TRAESCS1A02G312300 TRAESCS1B02G060500 TRAESCS1B02G216300 TRAESCS1B02G324000 TRAESCS1D02G205500 TRAESCS1D02G261400 TRAESCS1D02G312500 TRAESCS2D02G269100 TRAESCS3A02G037700 TRAESCS3A02G403500 TRAESCS3B02G045900 TRAESCS3B02G309600 TRAESCS3D02G041800 TRAESCS3D02G398100 TRAESCS4A02G053700 TRAESCS5A02G090000 TRAESCS5A02G092800 TRAESCS5A02G276700 TRAESCS5A02G413700 TRAESCS5A02G414200 …	.			6.41771e-31	25	34	28.9342	GO:0009773 photosynthetic electron transport in photosystem I	TRAESCS7A02G282100 TRAESCS7B02G179200 TRAESCS7D02G280600 TRAESCS1A02G030700 TRAESCS1D02G031700 TRAESCS4A02G031700 TRAESCS4A02G093100 TRAESCS4A02G232300 TRAESCS4A02G319000 TRAESCS4B02G083600 TRAESCS4B02G211400 TRAESCS4B02G274300 TRAESCS4D02G081600 TRAESCS4D02G212000 TRAESCS4D02G273000 TRAESCS5B02G560400 TRAESCS5D02G569800 TRAESCS6A02G303800 TRAESCS6A02G308100 TRAESCS6B02G336800 TRAESCS6D02G283300 …	.			2.83497e-11	17	65	10.2917	GO:0019203 carbohydrate phosphatase activity	TRAESCS3A02G367000 TRAESCS3A02G377600 TRAESCS3B02G398300 TRAESCS3B02G410400 TRAESCS3D02G370700 TRAESCS4A02G093100 TRAESCS1B02G466300 TRAESCS1D02G341100 TRAESCS3B02G323900 TRAESCS4B02G211400 TRAESCS4D02G212000 TRAESCS5A02G002700 TRAESCS5A02G148200 TRAESCS5A02G190000 TRAESCS5B02G146700 TRAESCS5D02G144600 TRAESCS5D02G200800	.			map04141	Protein processing in endoplasmic reticulum	6.59664e-17	1
[truncated: 156 more rows]

## Sheet: Fig 6
Highlighted Ontologies are shown in Figure 6.
Panel B	Upregulated: GO Biological Process Enrichment								Panel C	Downregulated: GO Biological Process Enrichment								Panel D	Downregulated: GO Molecular Function Enrichment								Supplemental	KEGG Pathway Enrichment
	Enrichment FDR	nGenes	Pathway Genes	Fold Enrichment	Pathway	nGenes Loci				Enrichment FDR	nGenes	Pathway Genes	Fold Enrichment	Pathway	nGenes Loci				Enrichment FDR	nGenes	Pathway Genes	Fold Enrichment	Pathway	nGenes Loci				Pathway	Description	Upregulated Set	Downregulated Set	*values are FDR corrected pvalues
	0.00019136	9	163	7.63248	GO:0009064 glutamine family amino acid metabolic process	TRAESCS1D02G362700 TRAESCS1A02G357900 TRAESCS2A02G315800 TRAESCS2B02G048700 TRAESCS3B02G177000 TRAESCS4A02G063800 TRAESCS5A02G153900 TRAESCS5B02G152600 TRAESCS5B02G376900	.			2.76316e-11	11	53	28.2183	GO:0019252 starch biosynthetic process	TRAESCS1A02G137200 TRAESCS1D02G138100 TRAESCS1D02G356900 TRAESCS2A02G373600 TRAESCS2B02G390700 TRAESCS2D02G369800 TRAESCS5A02G472000 TRAESCS5D02G484500 TRAESCS6B02G336400 TRAESCS7A02G549100 TRAESCS7B02G183300	.			1.42427e-05	4	9	60.427	GO:0008184 glycogen phosphorylase activity	TRAESCS3B02G398000 TRAESCS5B02G400000 TRAESCS3D02G359300 TRAESCS5A02G395200	.			map00500	Starch and sucrose metabolism	0.426857	0.000327861
[truncated: 139 more rows]

## Sheet: Fig 7
Panel A: MADS-Box						Z-Score													Panel B: WKRY						Z-Score													Panel C: NAC						Z-Score
[truncated: 144 more rows]
[truncated: 23 more columns]

## Sheet: Contrast_Results
					9dpi: Mock vs WSMV		9dpi: Mock vs TriMV		9dpi: Mock vs Dual		9dpi: WSMV vs Dual		9dpi: TriMV vs Dual		12dpi: Mock vs WSMV		12dpi: Mock vs TriMV		12dpi: Mock vs Dual		12dpi: WSMV vs Dual		12dpi: TriMV vs Dual		21dpi: Mock vs WSMV		21dpi: Mock vs TriMV		21dpi: Mock vs Dual		21dpi: WSMV vs Dual		21dpi: TriMV vs Dual
[truncated: 45,851 more rows]

[truncated: 1 more sheets: Synergism_Genes]
